# Supplementary material for: Genome Sequences of a Plant Beneficial Synthetic Bacterial Community Reveal Genetic Features for Successful Plant Colonization
Source: Front Microbiol. 2019 Aug 13;10:1779. doi: 10.3389/fmicb.2019.01779 (PMC6701196; doi:10.3389/fmicb.2019.01779)
Supplement: Supplementary file 1 [file Table_1.xlsx]

## Sheet: Supplementary Table S1
	TABLE S1 | Assembly statistics and composition of the 17 community-based isolates of the SynCom. Metagenomes of 17 community-based isolates comprising the SynCom were individually sequenced and assembled. Composition was determined by 16S rRNA sequence and average count of copies for single-copy genes.
	Community-based isolate ID	Sequencing output (Gbp)	Assembly length (bp)	Largest contig	N50	# contigs
	001.1_A01	3.85233	5732214	1410374	558813	104
	001.1_A02	7.85646	9114051	3943671	953821	3652
	001.1_A10	3.88665	14371937	908583	50513	6903
	003.2_B02	3.01877	14502322	2747184	533034	120
	003.2_B08	5.46986	17410241	2498014	390200	4462
	001.1_C05	4.11275	11180769	1135406	344993	227
	003.1_C12	4.3161	5092174	1655413	532800	131
	001.1_D05	9.05871	10789948	611534	40582	819
	001.1_E09	6.86282	9691791	2483670	734645	275
	002.2_F02	6.58856	6951332	2090444	249619	2863
	001.1_F04	3.54458	7969111	2046624	977584	1317
	001.3_B04	6.46535	6830314	1406070	679195	327
	002.4_F08	3.10784	4939468	2743932	2743932	93
	001.1_G01	5.83223	10125159	1225545	648044	540
	002.1_G08	7.32334	9868541	2743932	1276390	323
	002.5_G12	4.81788	9403070	2743932	539301	135
	001.2_H03	3.02075	4993029	2743932	2743932	167
	Gbp, gigabase pairs; bp, base pairs.
	doi: 10.3389/fmicb.2019.01779
