# Supplementary material for: Genome Sequences of a Plant Beneficial Synthetic Bacterial Community Reveal Genetic Features for Successful Plant Colonization
Source: Front Microbiol. 2019 Aug 13;10:1779. doi: 10.3389/fmicb.2019.01779 (PMC6701196; doi:10.3389/fmicb.2019.01779)
Supplement: Supplementary file 2 [file Table_2.xlsx]

## Sheet: Supplementary Table S2
	TABLE S2 | Statistics for clusters binned from metagenomes based on sequence composition performed by myCC software. Metagenome of 17 community-based isolates was binned according to their genomic signatures, marker genes, sequencing coverage, and taxonomic affiliation.
	Community-based isolate ID	Cluster ID	Length (bp)	N50	Number of contigs	Longest contig (bp)	Average size of contigs (bp)	Representativeness in metagenome
	001.1_A01	Cluster.1	5685308	558813	43	1410374	68821	0.991817
		Cluster.2	28361	651	42	874	343	0.00494765
		Cluster.3	18545	701	26	944	363	0.00323522
	001.1_A02	Cluster.5	6696694	3943671	917	3943671	4300	0.734766
		Cluster.3	2083152	863	2370	5513	439	0.228565
		Cluster.9	98688	839	114	1827	438	0.0108281
		Cluster.11	30656	1007	33	1684	492	0.0033636
		Cluster.16	28878	2004	27	6098	576	0.00316851
		Cluster.6	22285	847	27	1064	419	0.00244513
		Cluster.10	21652	856	25	1337	441	0.00237567
		Cluster.4	19792	769	25	1462	423	0.00217159
		Cluster.15	17812	874	21	1549	454	0.00195434
		Cluster.1	15083	796	18	1272	456	0.00165492
		Cluster.13	14565	818	18	1144	421	0.00159808
		Cluster.17	12953	842	16	1112	406	0.00142121
		Cluster.18	12924	788	16	1117	448	0.00141803
		Cluster.8	11046	777	14	1079	438	0.00121197
		Cluster.2	8848	804	11	1519	438	0.000970809
		Cluster.14	8003	845	10	918	438	0.000878095
		Cluster.7	7578	739	10	925	413	0.000831463
		Cluster.12	3442	913	4	1052	491	0.000377659
	001.1_A10	Cluster.4	8322990	259171	874	908583	4872	0.579114
		Cluster.2	3803877	1049	3723	5150	510	0.264674
		Cluster.8	2063494	958	2138	8218	482	0.143578
		Cluster.5	39627	1033	39	2972	532	0.00275725
		Cluster.1	37410	1058	38	1605	499	0.00260299
		Cluster.9	24509	906	26	1535	472	0.00170534
		Cluster.10	23397	1083	23	1741	526	0.00162796
		Cluster.3	20645	948	22	1490	474	0.00143648
		Cluster.7	20278	825	24	1149	439	0.00141094
		Cluster.6	15710	1185	15	1824	526	0.0010931
	003.2_B02	Cluster.1	5128938	2747184	57	2747184	48196	0.353663
		Cluster.2	4590504	375948	77	853121	34513	0.316536
		Cluster.3	4782880	533034	20	1656994	143178	0.329801
	003.2_B08	Cluster.18	6218406	661862	596	1763073	5276	0.357169
		Cluster.27	5617992	2503	3364	43837	835	0.322683
		Cluster.15	4734267	2498014	29	2498014	86138	0.271924
		Cluster.21	144434	2363	90	5220	825	0.00829592
		Cluster.22	122623	6234	28	11678	2279	0.00704315
		Cluster.3	63491	15787	22	17090	1494	0.00364676
		Cluster.5	43467	2975	20	4268	1197	0.00249663
		Cluster.12	40432	1749	28	2545	737	0.00232231
		Cluster.25	37512	1202	32	3722	589	0.00215459
		Cluster.23	34989	3243	15	5346	1355	0.00200968
		Cluster.26	29204	3605	14	4248	1120	0.0016774
		Cluster.19	27194	1352	25	2050	551	0.00156195
		Cluster.20	27131	1340	25	2506	562	0.00155834
		Cluster.17	24572	2974	12	4446	1158	0.00141135
		Cluster.28	24465	1978	14	2487	988	0.00140521
		Cluster.6	23050	1014	25	1687	488	0.00132393
		Cluster.16	22190	1022	24	1281	485	0.00127454
		Cluster.24	21554	792	28	969	412	0.00123801
		Cluster.10	20198	1408	19	2076	578	0.00116012
		Cluster.11	19086	835	22	1549	455	0.00109625
		Cluster.8	18255	846	21	1548	452	0.00104852
		Cluster.7	17824	1546	14	1904	727	0.00102377
		Cluster.14	16200	906	19	1179	439	0.000930487
		Cluster.4	14336	1144	14	1735	578	0.000823423
		Cluster.1	14071	999	15	1773	512	0.000808202
		Cluster.9	12926	1012	14	1196	461	0.000742437
		Cluster.13	10548	1171	11	1278	554	0.00060585
		Cluster.2	9824	820	14	1551	356	0.000564266
	001.1_C05	Cluster.1	4324915	1052134	15	1135406	145836	0.386817
		Cluster.3	4283573	202864	55	432986	40412	0.38312
		Cluster.5	1317738	141297	30	229282	22406	0.117858
		Cluster.2	783483	198579	20	310590	25458	0.0700742
		Cluster.4	423790	31452	58	66600	3879	0.0379035
		Cluster.6	47270	759	52	5513	455	0.0042278
	003.1_C12	Cluster.2	4080911	532800	23	1655413	95139	0.801408
		Cluster.7	930189	673532	11	673532	61230	0.18267
		Cluster.1	13885	668	21	824	344	0.00272673
		Cluster.3	22346	2814	21	5513	536	0.0043883
		Cluster.4	21322	669	31	961	344	0.00418721
		Cluster.5	19910	664	29	882	364	0.00390992
		Cluster.6	3611	644	6	837	369	0.000709127
	001.1_D05	Cluster.5	4043154	403020	146	611534	15600	0.374715
		Cluster.8	5404489	24221	533	90054	5076	0.500882
		Cluster.1	254202	20069	31	44926	4373	0.0235591
		Cluster.2	72999	46444	13	46444	3572	0.00676546
		Cluster.4	195709	22062	16	42461	7240	0.0181381
		Cluster.3	142663	9161	22	28092	3291	0.0132218
		Cluster.6	566826	17691	48	50706	6103	0.0525328
		Cluster.7	109906	12350	16	29674	3973	0.010186
	001.1_E09	Cluster.6	5122967	962894	30	2483670	114885	0.528588
		Cluster.19	3420747	488678	27	816873	75562	0.352953
		Cluster.10	925492	465529	35	465529	13300	0.0954924
`		Cluster.13	40178	29597	16	29597	1849	0.00414557
		Cluster.20	20090	1482	25	4955	455	0.00207289
		Cluster.9	15380	678	32	795	250	0.00158691
		Cluster.15	13108	781	12	5513	593	0.00135248
		Cluster.2	12964	719	22	895	324	0.00133763
		Cluster.7	11735	700	17	1056	377	0.00121082
		Cluster.4	11530	621	27	966	235	0.00118967
		Cluster.16	10811	681	15	1111	381	0.00111548
		Cluster.11	10388	721	15	944	372	0.00107183
		Cluster.18	10272	636	23	1094	234	0.00105987
		Cluster.3	10159	726	15	1248	343	0.00104821
		Cluster.12	9587	673	14	816	361	0.000989188
		Cluster.8	9559	729	13	1217	406	0.000986299
		Cluster.17	8545	703	13	786	339	0.000881674
		Cluster.21	7766	662	14	862	313	0.000801297
		Cluster.14	7478	675	11	973	369	0.000771581
		Cluster.5	7404	731	11	868	351	0.000763945
		Cluster.1	5631	654	8	889	384	0.000581007
	002.2_F02	Cluster.7	6165564	333304	2099	2090444	1612	0.886962
		Cluster.3	615826	1116	576	3951	536	0.0885911
		Cluster.5	32746	850	39	1203	423	0.00471075
		Cluster.2	20112	907	22	1313	466	0.00289326
		Cluster.14	19880	971	20	1543	516	0.00285988
		Cluster.13	13563	928	14	1414	518	0.00195114
		Cluster.9	11001	828	13	1086	436	0.00158257
		Cluster.11	9769	904	11	1094	451	0.00140534
		Cluster.4	9316	840	11	1019	497	0.00134017
		Cluster.8	9014	805	10	1336	522	0.00129673
		Cluster.1	8645	847	10	1043	468	0.00124365
		Cluster.12	8352	818	10	1039	449	0.0012015
		Cluster.10	7753	907	9	1059	436	0.00111533
		Cluster.15	7457	971	8	1091	518	0.00107274
		Cluster.16	7062	954	8	1210	537	0.00101592
		Cluster.6	5272	746	7	805	446	0.000758416
	001.1_F04	Cluster.19	4662889	977584	69	2046624	43829	0.58512
		Cluster.59	1910812	1432711	48	1432711	29848	0.239777
		Cluster.37	353500	287231	24	287231	11967	0.0443588
		Cluster.42	54513	29855	30	29855	995	0.00684054
		Cluster.52	42586	894	49	2032	450	0.00534388
		Cluster.27	34190	885	38	1956	468	0.00429032
		Cluster.13	31745	1574	25	5609	661	0.00398351
		Cluster.58	31135	810	39	1262	399	0.00390696
		Cluster.45	24841	1051	26	2047	482	0.00311716
		Cluster.47	24247	879	28	1371	451	0.00304262
		Cluster.1	23517	914	27	1744	442	0.00295102
		Cluster.31	22743	1054	24	1592	477	0.00285389
		Cluster.29	21607	1007	23	2074	499	0.00271134
		Cluster.12	21031	725	27	1562	403	0.00263906
		Cluster.54	20784	810	26	1178	427	0.00260807
		Cluster.4	20632	868	23	1788	468	0.002589
		Cluster.55	20217	767	26	1313	396	0.00253692
		Cluster.62	20039	829	24	1261	424	0.00251458
		Cluster.9	19917	921	22	1345	486	0.00249928
		Cluster.67	19801	968	21	1734	475	0.00248472
		Cluster.20	19753	773	24	1380	429	0.0024787
		Cluster.16	19735	775	24	1691	436	0.00247644
		Cluster.26	18380	846	21	1454	459	0.00230641
		Cluster.60	18295	838	22	1259	452	0.00229574
		Cluster.24	18265	832	21	1500	466	0.00229197
		Cluster.57	17785	860	15	6620	636	0.00223174
		Cluster.33	17478	842	21	1244	422	0.00219322
		Cluster.32	17307	869	19	1774	489	0.00217176
		Cluster.23	16069	827	20	1050	408	0.00201641
		Cluster.39	15979	840	18	1558	488	0.00200512
		Cluster.49	15784	837	19	1101	448	0.00198065
		Cluster.14	15746	791	20	1032	400	0.00197588
		Cluster.11	15647	766	21	1453	380	0.00196346
		Cluster.5	15288	901	17	1318	502	0.00191841
		Cluster.51	15229	881	17	1592	456	0.001911
		Cluster.25	15112	859	18	1356	452	0.00189632
		Cluster.53	14901	783	19	952	411	0.00186984
		Cluster.61	14602	818	17	1446	459	0.00183232
		Cluster.15	14572	932	16	1871	496	0.00182856
		Cluster.35	13929	882	15	1632	470	0.00174787
		Cluster.66	13627	810	16	1285	452	0.00170998
		Cluster.3	13341	792	16	1392	424	0.00167409
		Cluster.48	13066	804	15	1593	474	0.00163958
		Cluster.38	12449	961	13	1914	546	0.00156216
		Cluster.17	12138	711	17	839	398	0.00152313
		Cluster.34	12060	782	15	1115	432	0.00151334
		Cluster.21	11608	846	13	1316	493	0.00145662
		Cluster.50	11435	767	15	919	399	0.00143492
		Cluster.41	11339	770	15	897	384	0.00142287
		Cluster.8	10861	778	14	1039	427	0.00136289
		Cluster.28	10813	796	13	1127	439	0.00135686
		Cluster.36	10158	811	13	905	395	0.00127467
		Cluster.22	10115	912	11	1498	462	0.00126928
		Cluster.6	9681	819	12	1106	447	0.00121482
		Cluster.64	8809	791	11	948	467	0.00110539
		Cluster.2	8804	804	11	1021	414	0.00110477
		Cluster.46	8667	768	12	950	420	0.00108757
		Cluster.69	8612	780	11	1067	398	0.00108067
		Cluster.68	7530	848	9	1044	509	0.000944898
		Cluster.7	6962	730	9	905	455	0.000873623
		Cluster.40	6878	723	9	1059	449	0.000863082
		Cluster.43	6357	739	8	1121	441	0.000797705
		Cluster.18	6151	864	7	1442	462	0.000771855
		Cluster.70	5483	909	6	1173	516	0.000688032
		Cluster.44	5170	715	7	890	440	0.000648755
		Cluster.56	4387	716	6	916	393	0.000550501
		Cluster.10	3896	735	5	889	496	0.000488888
		Cluster.63	3203	864	4	916	445	0.000401927
		Cluster.30	2545	787	3	999	595	0.000319358
		Cluster.65	2364	789	3	891	560	0.000296645
	001.3_B04	Cluster.2	6660180	679195	115	1406070	31709	0.975091
		Cluster.5	77614	717	109	1288	359	0.0113632
		Cluster.4	50682	865	52	6190	488	0.00742016
		Cluster.3	31356	710	47	1063	337	0.00459071
		Cluster.1	10482	692	15	914	352	0.00153463
	002.4_F08	Cluster.1	4902508	2743932	50	2743932	54878	0.992517
		Cluster.2	36960	664	55	934	341	0.00748259
	001.1_G01	Cluster.10	6014904	716880	15	1225545	202930	0.594055
		Cluster.18	2027087	490626	16	652063	71418	0.200203
		Cluster.30	1679257	347438	6	814276	193619	0.16585
		Cluster.32	31369	676	46	952	342	0.00309812
		Cluster.3	23870	780	31	1167	397	0.00235749
		Cluster.7	23409	764	31	1247	396	0.00231196
		Cluster.25	21225	734	26	1385	435	0.00209626
		Cluster.21	20451	774	22	5513	484	0.00201982
		Cluster.16	19935	734	26	1433	394	0.00196886
		Cluster.15	16919	765	22	1278	404	0.00167099
		Cluster.27	16701	746	22	1046	390	0.00164946
		Cluster.22	16494	851	21	1282	406	0.00162901
		Cluster.14	15288	715	21	947	393	0.0015099
		Cluster.20	14393	722	19	1082	400	0.00142151
		Cluster.17	13374	784	17	1058	425	0.00132087
		Cluster.28	12939	749	18	1022	394	0.00127791
		Cluster.31	12263	1427	15	1743	419	0.00121114
		Cluster.33	12194	775	17	1124	378	0.00120433
		Cluster.24	12111	1194	13	2159	529	0.00119613
		Cluster.1	12035	777	15	1145	443	0.00118862
		Cluster.6	11861	793	15	1526	445	0.00117144
		Cluster.19	11233	781	14	1203	446	0.00110941
		Cluster.12	10354	717	14	1010	405	0.0010226
		Cluster.23	10237	727	14	1003	400	0.00101105
		Cluster.26	9494	735	13	786	410	0.000937664
		Cluster.11	8990	688	13	769	388	0.000887887
		Cluster.8	7624	726	10	1126	422	0.000752976
		Cluster.4	7288	726	10	819	392	0.000719791
		Cluster.5	7045	779	9	1005	393	0.000695792
		Cluster.13	6661	762	10	971	353	0.000657866
		Cluster.29	6545	745	8	1378	490	0.00064641
		Cluster.9	5830	698	8	893	393	0.000575793
		Cluster.2	5779	729	8	829	385	0.000570756
	002.1_G08	Cluster.1	4902500	2743932	55	2743932	49889	0.496781
		Cluster.3	4837763	1276390	116	1865598	27086	0.490221
		Cluster.4	47222	731	64	1095	379	0.0047851
		Cluster.5	41819	697	58	1318	369	0.00423761
		Cluster.6	25780	3122	21	5970	695	0.00261234
		Cluster.2	13457	685	20	849	340	0.00136363
	002.5_G12	Cluster.1	4913485	2743932	50	2743932	54878	0.522541
		Cluster.4	4449701	346514	67	726443	36958	0.473218
		Cluster.2	20544	708	30	1022	342	0.00218482
		Cluster.3	19340	689	29	912	339	0.00205678
	001.2_H03	Cluster.2	4884919	2743932	32	2743932	85747	0.978348
		Cluster.5	19356	676	27	1190	364	0.0038766
		Cluster.4	16731	749	22	1285	411	0.00335087
		Cluster.1	16677	713	23	960	387	0.00334006
		Cluster.8	16480	706	23	1024	382	0.0033006
		Cluster.7	16235	3122	16	5513	539	0.00325153
		Cluster.6	13322	724	18	1154	379	0.00266812
		Cluster.3	9309	711	14	867	378	0.0018644
	bp, base pairs.
	doi: 10.3389/fmicb.2019.01779
