# Supplementary material for: Genome Sequences of a Plant Beneficial Synthetic Bacterial Community Reveal Genetic Features for Successful Plant Colonization
Source: Front Microbiol. 2019 Aug 13;10:1779. doi: 10.3389/fmicb.2019.01779 (PMC6701196; doi:10.3389/fmicb.2019.01779)
Supplement: Supplementary file 3 [file Table_3.xlsx]

## Sheet: Supplementary Table S3
	TABLE S3 | Taxonomic classification of robust and non-robust genomes based on genome sequence.
	Well ID	Individual genome ID	Colonization	k	p	c	o	f
	001.2_H03	Enterobacter sp. H03	Colonizer	Bacteria	Proteobacteria	Gammaproteobacteria	Enterobacteriales	Enterobacteriaceae
	003.2_B08	Pedobacter sp. B08	Non-colonizer	Bacteria	Bacteroidetes	Sphingobacteriia	Sphingobacteriales	Sphingobacteriaceae
	002.1_G08	Un. Xanthomonadaceae G08	Non-colonizer	Bacteria	Proteobacteria	Gammaproteobacteria	Xanthomonadales	Xanthomonadaceae
	001.1_D05	Sphingomonas sp. D05	Colonizer	Bacteria	Proteobacteria	Alphaproteobacteria	Sphingomonadales	Sphingomonadaceae
	002.2_F02	Asticcacaulis sp. F02	Robust colonizer	Bacteria	Proteobacteria	Alphaproteobacteria	Caulobacterales	Caulobacteraceae
	001.1_F04	Variovorax sp. F04	Robust colonizer	Bacteria	Proteobacteria	Betaproteobacteria	Burkholderiales	Comamonadaceae
	003.2_B02	Enterobacter sp. B02	Colonizer	Bacteria	Proteobacteria	Gammaproteobacteria	Enterobacteriales	Enterobacteriaceae
	003.1_C12	Pantoea sp. C12	Colonizer	Bacteria	Proteobacteria	Gammaproteobacteria	Enterobacteriales	Enterobacteriaceae
	003.2_E09	Agrobacterium sp. E09	Robust colonizer	Bacteria	Proteobacteria	Alphaproteobacteria	Rhizobiales	Rhizobiaceae
	002.5_G12	Enterobacter sp. G12	Colonizer	Bacteria	Proteobacteria	Gammaproteobacteria	Enterobacteriales	Enterobacteriaceae
	003.2_E09	Stenotrophomonas sp. E09	Robust colonizer	Bacteria	Proteobacteria	Gammaproteobacteria	Xanthomonadales	Xanthomonadaceae
	001.3_B04	Ensifer sp. B04	Robust colonizer	Bacteria	Proteobacteria	Alphaproteobacteria	Rhizobiales	Rhizobiaceae
	003.2_B08	Un. Xanthomonadaceae B08	Colonizer	Bacteria	Proteobacteria	Gammaproteobacteria	Xanthomonadales	Xanthomonadaceae
	001.1_C05	Un. Bradyrhizobiaceae C05	Non-colonizer	Bacteria	Proteobacteria	Alphaproteobacteria	Rhizobiales	Bradyrhizobiaceae
	001.1_D05	Ensifer sp. D05	Robust colonizer	Bacteria	Proteobacteria	Alphaproteobacteria	Rhizobiales	Rhizobiaceae
	003.2_B02	Pantoea sp. B02	Colonizer	Bacteria	Proteobacteria	Gammaproteobacteria	Enterobacteriales	Enterobacteriaceae
	001.1_A01	Pedobacter sp. A01	Robust colonizer	Bacteria	Bacteroidetes	Sphingobacteriia	Sphingobacteriales	Sphingobacteriaceae
	001.1_G01	Streptomyces sp. G01	Robust colonizer	Bacteria	Actinobacteria	Actinobacteria	Actinomycetales	Streptomycetaceae
	002.1_G08	Enterobacter sp. G08	Colonizer	Bacteria	Proteobacteria	Gammaproteobacteria	Enterobacteriales	Enterobacteriaceae
	003.2_B02	Stenotrophomonas sp. B02	Robust colonizer	Bacteria	Proteobacteria	Gammaproteobacteria	Xanthomonadales	Xanthomonadaceae
	002.5_G12	Dyella sp. G12	Colonizer	Bacteria	Proteobacteria	Gammaproteobacteria	Xanthomonadales	Xanthomonadaceae
	001.1_A10	Burkholderia sp. A10	Robust colonizer	Bacteria	Proteobacteria	Betaproteobacteria	Burkholderiales	Burkholderiaceae
	001.1_A02	Lysobacter sp. A02	Robust colonizer	Bacteria	Proteobacteria	Gammaproteobacteria	Xanthomonadales	Xanthomonadaceae
	001.1_C05	Microbacterium sp. C05	Non-colonizer	Bacteria	Actinobacteria	Actinobacteria	Actinomycetales	Microbacteriaceae
	003.2_B08	Agrobacterium sp. B08	Robust colonizer	Bacteria	Proteobacteria	Alphaproteobacteria	Rhizobiales	Rhizobiaceae
	002.4_F08	Enterobacter sp. F08	Colonizer	Bacteria	Proteobacteria	Gammaproteobacteria	Enterobacteriales	Enterobacteriaceae
	k, kingdom; p, phylum; c, class; o, order; f, family.
	doi: 10.3389/fmicb.2019.01779
