# Supplementary material for: Genome Sequences of a Plant Beneficial Synthetic Bacterial Community Reveal Genetic Features for Successful Plant Colonization
Source: Front Microbiol. 2019 Aug 13;10:1779. doi: 10.3389/fmicb.2019.01779 (PMC6701196; doi:10.3389/fmicb.2019.01779)
Supplement: Supplementary file 4 [file Table_4.xlsx]

## Sheet: Supplementary Table S4
	TABLE S4 | Exclusive COGs of robust colonizers. List of exclusive COGs for robust colonizers (RC) in each COG functional category.
	COG ID	COG name	COG category	Number of RC genomes	Genera of robust colonizer containing the COG
	COG2273	Beta-glucanase, GH16 family	Carbohydrate transport and metabolism (G)	8	Pedobacter;Lysobacter;Ensifer;Streptomyces;Asticcacaulis;Agrobacterium
	COG4335	3-methyladenine DNA glycosylase AlkC	Replication, recombination and repair (L)	6	Pedobacter;Ensifer;Variovorax;Stenotrophomonas
	COG4702	Uncharacterized protein, UPF0303 family	Function unknown (S)	6	Burkholderia;Ensifer;Streptomyces;Agrobacterium
	COG1101	ABC-type uncharacterized transport system, ATPase component	General function prediction only (R)	5	Ensifer;Variovorax;Agrobacterium
	COG2320	GrpB domain, predicted nucleotidyltransferase, UPF0157 family	General function prediction only (R)	5	Lysobacter;Ensifer;Agrobacterium
	COG2899	Uncharacterized protein	Function unknown (S)	5	Ensifer;Streptomyces;Agrobacterium
	COG3194	Ureidoglycolate hydrolase (allantoin degradation)	Nucleotide transport and metabolism (F)	5	Burkholderia;Ensifer;Agrobacterium
	COG3397	Predicted carbohydrate-binding protein, contains CBM5 and CBM33 domains	General function prediction only (R)	5	Lysobacter;Burkholderia;Streptomyces;Stenotrophomonas
	COG3671	Uncharacterized membrane protein	Function unknown (S)	5	Burkholderia;Ensifer;Variovorax;Asticcacaulis
	COG3809	Predicted nucleic acid-binding protein, contains Zn-finger domain	General function prediction only (R)	5	Burkholderia;Streptomyces;Asticcacaulis;Stenotrophomonas
	COG4120	ABC-type uncharacterized transport system, permease component	General function prediction only (R)	5	Ensifer;Variovorax;Agrobacterium
	COG4254	Uncharacterized conserved protein, contains LysM and FecR domains	General function prediction only (R)	5	Lysobacter;Ensifer;Stenotrophomonas
	COG4260	Membrane protease subunit, stomatin/prohibitin family, contains C-terminal Zn-ribbon domain	Posttranslational modification, protein turnover, chaperones (O)	5	Lysobacter;Variovorax;Asticcacaulis;Stenotrophomonas
	COG4315	Predicted lipoprotein with conserved Yx(FWY)xxD motif (function unknown)	Function unknown (S)	5	Burkholderia;Ensifer;Variovorax;Streptomyces
	COG4664	TRAP-type mannitol/chloroaromatic compound transport system, large permease component	Secondary metabolites biosynthesis, transport and catabolism (Q)	5	Ensifer;Variovorax;Agrobacterium
	COG4727	Uncharacterized protein	Function unknown (S)	5	Lysobacter;Variovorax;Asticcacaulis;Stenotrophomonas
	COG4907	Uncharacterized membrane protein	Function unknown (S)	5	Burkholderia;Ensifer;Agrobacterium
	COG4912	3-methyladenine DNA glycosylase AlkD	Replication, recombination and repair (L)	5	Pedobacter;Lysobacter;Ensifer;Streptomyces
	COG5621	Predicted secreted hydrolase	General function prediction only (R)	5	Burkholderia;Variovorax;Streptomyces;Agrobacterium
	COG5652	VanZ like family protein (function unknown)	Function unknown (S)	5	Burkholderia;Variovorax;Asticcacaulis;Stenotrophomonas
	COG0067	Glutamate synthase domain 1	Amino acid transport and metabolism (E)	4	Ensifer;Streptomyces;Agrobacterium
	COG1564	Thiamine pyrophosphokinase	Coenzyme transport and metabolism (H)	4	Ensifer;Agrobacterium
	COG1683	Uncharacterized conserved protein YbbK, DUF523 family	Function unknown (S)	4	Ensifer;Agrobacterium
	COG1716	Forkhead associated (FHA) domain, binds pSer, pThr, pTyr	Signal transduction mechanisms (T)	4	Lysobacter;Streptomyces;Stenotrophomonas
	COG2018	Predicted regulator of Ras-like GTPase activity, Roadblock/LC7/MglB family	Signal transduction mechanisms (T)	4	Lysobacter;Streptomyces;Stenotrophomonas
	COG2229	Signal recognition particle receptor subunit beta, a GTPase	Intracellular trafficking, secretion, and vesicular transport (U)	4	Lysobacter;Streptomyces;Stenotrophomonas
	COG2319	WD40 repeat	General function prediction only (R)	4	Streptomyces;Asticcacaulis;Agrobacterium
	COG2362	D-aminopeptidase	Amino acid transport and metabolism (E)	4	Ensifer;Variovorax;Streptomyces
	COG3149	Type II secretory pathway, component PulM	Intracellular trafficking, secretion, and vesicular transport (U)	4	Burkholderia;Variovorax;Stenotrophomonas
	COG3433	Aryl carrier domain	Secondary metabolites biosynthesis, transport and catabolism (Q)	4	Stenotrophomonas;Agrobacterium
	COG3459	Cellobiose phosphorylase	Carbohydrate transport and metabolism (G)	4	Ensifer;Agrobacterium
	COG3482	Uncharacterized protein	Function unknown (S)	4	Ensifer;Agrobacterium
	COG3487	Uncharacterized iron-regulated protein	Function unknown (S)	4	Ensifer;Agrobacterium
	COG3488	Uncharacterized conserved protein with two CxxC motifs, DUF1111 family	General function prediction only (R)	4	Ensifer;Agrobacterium
	COG3489	Predicted periplasmic lipoprotein	Function unknown (S)	4	Ensifer;Agrobacterium
	COG3490	Uncharacterized protein	Function unknown (S)	4	Ensifer;Agrobacterium
	COG3554	Uncharacterized protein	Function unknown (S)	4	Burkholderia;Ensifer;Variovorax
	COG3642	tRNA A-37 threonylcarbamoyl transferase component Bud32	Translation, ribosomal structure and biogenesis (J)	4	Stenotrophomonas;Agrobacterium
	COG3647	Uncharacterized membrane protein YjdF	Function unknown (S)	4	Lysobacter;Streptomyces;Stenotrophomonas
	COG3654	Prophage maintenance system killer protein	Mobilome: prophages, transposons (X)	4	Streptomyces;Asticcacaulis;Agrobacterium
	COG3738	Uncharacterized protein YijF, DUF1287 family	Function unknown (S)	4	Lysobacter;Asticcacaulis;Stenotrophomonas
	COG3829	Transcriptional regulator containing PAS, AAA-type ATPase, and DNA-binding Fis domains	Transcription (K)	4	Burkholderia;Variovorax;Stenotrophomonas
	COG3960	Glyoxylate carboligase	Secondary metabolites biosynthesis, transport and catabolism (Q)	4	Burkholderia;Variovorax;Streptomyces;Ensifer
	COG4103	Uncharacterized conserved protein, tellurite resistance protein B (TerB) family	Function unknown (S)	4	Ensifer;Agrobacterium
	COG4286	Uncharacterized protein, UPF0160 family	Function unknown (S)	4	Ensifer;Agrobacterium
	COG4520	Surface antigen	Cell wall/membrane/envelope biogenesis (M)	4	Ensifer;Agrobacterium
	COG4682	Uncharacterized membrane protein YiaA	Function unknown (S)	4	Pedobacter;Lysobacter;Stenotrophomonas
	COG5255	Uncharacterized protein	Function unknown (S)	4	Ensifer;Agrobacterium
	COG5345	Uncharacterized protein	Function unknown (S)	4	Ensifer;Agrobacterium
	COG5434	Polygalacturonase	Carbohydrate transport and metabolism (G)	4	Burkholderia;Asticcacaulis;Agrobacterium
	COG5462	Predicted secreted (periplasmic) protein	Function unknown (S)	4	Ensifer;Agrobacterium
	COG5508	Uncharacterized protein	Function unknown (S)	4	Ensifer;Asticcacaulis;Agrobacterium
	COG5528	Uncharacterized membrane protein	Function unknown (S)	4	Lysobacter;Asticcacaulis;Agrobacterium
	COG5661	Predicted secreted Zn-dependent protease	Posttranslational modification, protein turnover, chaperones (O)	4	Ensifer;Agrobacterium
	COG5664	Predicted secreted Zn-dependent protease	Posttranslational modification, protein turnover, chaperones (O)	4	Ensifer;Agrobacterium
	COG1014	Pyruvate:ferredoxin oxidoreductase or related 2-oxoacid:ferredoxin oxidoreductase, gamma subunit	Energy production and conversion (C)	3	Variovorax;Agrobacterium
	COG1656	Uncharacterized conserved protein, contains PIN domain	Function unknown (S)	3	Burkholderia;Variovorax;Streptomyces
	COG1910	Periplasmic molybdate-binding protein/domain	Inorganic ion transport and metabolism (P)	3	Lysobacter;Burkholderia;Variovorax
	COG2746	Aminoglycoside N3'-acetyltransferase	Defense mechanisms (V)	3	Ensifer;Streptomyces
	COG3212	Uncharacterized membrane protein YkoI	Function unknown (S)	3	Streptomyces;Stenotrophomonas
	COG3219	Uncharacterized protein	Function unknown (S)	3	Lysobacter;Stenotrophomonas
	COG3236	Predicted NAD-dependent protein-ADP-ribosyltransferase YbiA, DUF1768 family	Posttranslational modification, protein turnover, chaperones (O)	3	Lysobacter;Streptomyces;Stenotrophomonas
	COG3258	Cytochrome c	Energy production and conversion (C)	3	Variovorax;Stenotrophomonas
	COG3306	Glycosyltransferase involved in LPS biosynthesis, GR25 family	Cell wall/membrane/envelope biogenesis (M)	3	Asticcacaulis;Agrobacterium
	COG3344	Retron-type reverse transcriptase	Mobilome: prophages, transposons (X)	3	Pedobacter;Ensifer
	COG3524	Capsule polysaccharide export protein KpsE/RkpR	Cell wall/membrane/envelope biogenesis (M)	3	Ensifer;Agrobacterium
	COG3562	Capsule polysaccharide modification protein KpsS	Cell wall/membrane/envelope biogenesis (M)	3	Ensifer;Agrobacterium
	COG3728	Phage terminase, small subunit	Mobilome: prophages, transposons (X)	3	Lysobacter;Agrobacterium
	COG4185	Predicted ABC-type ATPase	General function prediction only (R)	3	Variovorax;Stenotrophomonas
	COG4223	Uncharacterized conserved protein	Function unknown (S)	3	Ensifer;Agrobacterium
	COG4247	3-phytase (myo-inositol-hexaphosphate 3-phosphohydrolase)	Lipid transport and metabolism (I)	3	Pedobacter;Lysobacter;Asticcacaulis
	COG4266	Allantoicase	Nucleotide transport and metabolism (F)	3	Burkholderia;Streptomyces;Ensifer
	COG4332	Uncharacterized protein	Function unknown (S)	3	Ensifer;Streptomyces
	COG4341	Predicted HD phosphohydrolase	General function prediction only (R)	3	Burkholderia;Variovorax;Asticcacaulis
	COG4390	Uncharacterized protein	Function unknown (S)	3	Burkholderia;Agrobacterium
	COG4569	Acetaldehyde dehydrogenase (acetylating)	Secondary metabolites biosynthesis, transport and catabolism (Q)	3	Burkholderia;Variovorax;Streptomyces
	COG4700	Uncharacterized protein	Function unknown (S)	3	Lysobacter;Stenotrophomonas
	COG4710	Predicted DNA-binding protein with an HTH domain	General function prediction only (R)	3	Burkholderia;Agrobacterium
	COG4764	Uncharacterized protein	Function unknown (S)	3	Ensifer;Agrobacterium
	COG4829	Muconolactone delta-isomerase	Secondary metabolites biosynthesis, transport and catabolism (Q)	3	Burkholderia;Ensifer
	COG4852	Uncharacterized membrane protein	Function unknown (S)	3	Asticcacaulis;Agrobacterium
	COG4986	ABC-type anion transport system, duplicated permease component	Inorganic ion transport and metabolism (P)	3	Lysobacter;Burkholderia;Variovorax
	COG5012	Methanogenic corrinoid protein MtbC1	Energy production and conversion (C)	3	Ensifer;Streptomyces
	COG5018	Inhibitor of the KinA pathway to sporulation, predicted exonuclease	General function prediction only (R)	3	Pedobacter;Lysobacter;Streptomyces
	COG0070	Glutamate synthase domain 3	Amino acid transport and metabolism (E)	2	Agrobacterium
	COG0457	Tetratricopeptide (TPR) repeat	General function prediction only (R)	2	Burkholderia;Streptomyces
	COG0710	3-dehydroquinate dehydratase	Amino acid transport and metabolism (E)	2	Stenotrophomonas
	COG1075	Triacylglycerol esterase/lipase EstA, alpha/beta hydrolase fold	Lipid transport and metabolism (I)	2	Lysobacter;Streptomyces
	COG1145	Ferredoxin	Energy production and conversion (C)	2	Ensifer
	COG1511	Uncharacterized membrane protein YhgE, phage infection protein (PIP) family	Function unknown (S)	2	Burkholderia;Streptomyces
	COG1657	Squalene cyclase	Lipid transport and metabolism (I)	2	Burkholderia;Streptomyces
	COG1659	Uncharacterized protein, linocin/CFP29 family	Function unknown (S)	2	Burkholderia;Variovorax
	COG1669	Predicted nucleotidyltransferase	General function prediction only (R)	2	Agrobacterium
	COG1708	Predicted nucleotidyltransferase	General function prediction only (R)	2	Lysobacter;Ensifer
	COG2189	Adenine specific DNA methylase Mod	Replication, recombination and repair (L)	2	Agrobacterium
	COG2310	Stress response protein SCP2	Signal transduction mechanisms (T)	2	Pedobacter;Streptomyces
	COG2361	Uncharacterized conserved protein, contains HEPN domain	Function unknown (S)	2	Agrobacterium
	COG2865	Predicted transcriptional regulator, contains HTH domain	Transcription (K)	2	Agrobacterium
	COG2887	RecB family exonuclease	Replication, recombination and repair (L)	2	Variovorax;Streptomyces
	COG2905	Signal-transduction protein containing cAMP-binding, CBS, and nucleotidyltransferase domains	Signal transduction mechanisms (T)	2	Pedobacter;Variovorax
	COG2994	ACP:hemolysin acyltransferase (hemolysin-activating protein)	Posttranslational modification, protein turnover, chaperones (O)	2	Ensifer
	COG3208	Surfactin synthase thioesterase subunit	Secondary metabolites biosynthesis, transport and catabolism (Q)	2	Lysobacter;Streptomyces
	COG3323	Uncharacterized protein	Function unknown (S)	2	Stenotrophomonas
	COG3349	Uncharacterized conserved protein, contains NAD-binding domain and a Fe-S cluster	General function prediction only (R)	2	Variovorax;Streptomyces
	COG3411	(2Fe-2S) ferredoxin	Energy production and conversion (C)	2	Burkholderia;Variovorax
	COG3425	3-hydroxy-3-methylglutaryl CoA synthase	Lipid transport and metabolism (I)	2	Lysobacter;Streptomyces
	COG3435	Gentisate 1,2-dioxygenase	Secondary metabolites biosynthesis, transport and catabolism (Q)	2	Burkholderia;Variovorax
	COG3469	Chitinase	Carbohydrate transport and metabolism (G)	2	Lysobacter;Streptomyces
	COG3471	Predicted secreted (periplasmic) protein	Function unknown (S)	2	Burkholderia;Variovorax
	COG3510	Cephalosporin hydroxylase	Defense mechanisms (V)	2	Ensifer
	COG3575	Uncharacterized protein	Function unknown (S)	2	Ensifer
	COG3587	Restriction endonuclease	Defense mechanisms (V)	2	Agrobacterium
	COG3602	Uncharacterized protein	Function unknown (S)	2	Ensifer
	COG3756	Uncharacterized conserved protein YdaU, DUF1376 family	Function unknown (S)	2	Agrobacterium
	COG3767	Uncharacterized low-complexity protein	Function unknown (S)	2	Stenotrophomonas
	COG3774	Mannosyltransferase OCH1 or related enzyme	Cell wall/membrane/envelope biogenesis (M)	2	Agrobacterium
	COG3866	Pectate lyase	Carbohydrate transport and metabolism (G)	2	Lysobacter;Streptomyces
	COG3894	Uncharacterized 2Fe-2 and 4Fe-4S clusters-containing protein, contains DUF4445 domain	Function unknown (S)	2	Ensifer
	COG3937	Polyhydroxyalkanoate synthesis regulator phasin	Secondary metabolites biosynthesis, transport and catabolism (Q)	2	Stenotrophomonas
	COG4032	Sulfopyruvate decarboxylase, TPP-binding subunit (coenzyme M biosynthesis)	Coenzyme transport and metabolism (H)	2	Burkholderia;Streptomyces
	COG4124	Beta-mannanase	Carbohydrate transport and metabolism (G)	2	Ensifer
	COG4189	Predicted transcriptional regulator	Transcription (K)	2	Agrobacterium
	COG4198	Uncharacterized conserved protein, DUF1015 family	Function unknown (S)	2	Pedobacter;Streptomyces
	COG4245	Uncharacterized conserved protein YegL, contains vWA domain of TerY type	Function unknown (S)	2	Lysobacter;Streptomyces
	COG4392	Branched-chain amino acid transport protein	Amino acid transport and metabolism (E)	2	Burkholderia;Variovorax
	COG4394	Uncharacterized protein	Function unknown (S)	2	Burkholderia;Variovorax
	COG4396	Mu-like prophage host-nuclease inhibitor protein Gam	Mobilome: prophages, transposons (X)	2	Agrobacterium
	COG4461	Uncharacterized protein YPO0702	Function unknown (S)	2	Lysobacter;Asticcacaulis
	COG4604	ABC-type enterochelin transport system, ATPase component	Inorganic ion transport and metabolism (P)	2	Agrobacterium
	COG4605	ABC-type enterochelin transport system, permease component	Inorganic ion transport and metabolism (P)	2	Agrobacterium
	COG4606	ABC-type enterochelin transport system, permease component	Inorganic ion transport and metabolism (P)	2	Agrobacterium
	COG4607	ABC-type enterochelin transport system, periplasmic component	Inorganic ion transport and metabolism (P)	2	Agrobacterium
	COG4639	Predicted kinase	General function prediction only (R)	2	Pedobacter;Streptomyces
	COG4643	Uncharacterized domain associated with phage/plasmid primase	Mobilome: prophages, transposons (X)	2	Burkholderia;Stenotrophomonas
	COG4689	Acetoacetate decarboxylase	Secondary metabolites biosynthesis, transport and catabolism (Q)	2	Burkholderia;Streptomyces
	COG4711	Uncharacterized membrane protein	Function unknown (S)	2	Agrobacterium
	COG4724	Endo-beta-N-acetylglucosaminidase D	Carbohydrate transport and metabolism (G)	2	Streptomyces;Asticcacaulis
	COG4908	Uncharacterized protein, contains a NRPS condensation (elongation) domain	General function prediction only (R)	2	Lysobacter;Streptomyces
	COG4927	Predicted choloylglycine hydrolase	General function prediction only (R)	2	Ensifer
	COG4935	Regulatory P domain of the subtilisin-like proprotein convertases and other proteases	Posttranslational modification, protein turnover, chaperones (O)	2	Lysobacter;Streptomyces
	COG4938	Predicted ATPase	General function prediction only (R)	2	Ensifer
	COG5351	Uncharacterized protein	Function unknown (S)	2	Agrobacterium
	COG5381	Uncharacterized protein	Function unknown (S)	2	Ensifer
	COG5416	Uncharacterized integral membrane protein	Function unknown (S)	2	Burkholderia;Variovorax
	COG5439	Uncharacterized protein	Function unknown (S)	2	Ensifer
	COG5496	Predicted thioesterase	General function prediction only (R)	2	Ensifer
	COG5502	Uncharacterized conserved protein, DUF2267 family	Function unknown (S)	2	Streptomyces;Ensifer
	COG5525	Phage terminase, large subunit GpA	Mobilome: prophages, transposons (X)	2	Ensifer
	COG5526	Lysozyme family protein	General function prediction only (R)	2	Pedobacter;Variovorax
	COG5555	Cytolysin, a secreted calcineurin-like phosphatase	Intracellular trafficking, secretion, and vesicular transport (U)	2	Ensifer
	COG5565	Bacteriophage terminase large (ATPase) subunit and inactivated derivatives	Mobilome: prophages, transposons (X)	2	Ensifer
	COG5597	Alpha-N-acetylglucosamine transferase	Cell wall/membrane/envelope biogenesis (M)	2	Ensifer
	COG5598	Trimethylamine:corrinoid methyltransferase	Coenzyme transport and metabolism (H)	2	Ensifer
	COG5612	Uncharacterized membrane protein	Function unknown (S)	2	Burkholderia;Asticcacaulis
	COG5615	Uncharacterized membrane protein	Function unknown (S)	2	Burkholderia;Variovorax
	COG5634	Uncharacterized protein YukJ	Function unknown (S)	2	Burkholderia;Streptomyces
	COG0003	Anion-transporting ATPase, ArsA/GET3 family	Inorganic ion transport and metabolism (P)	1	Streptomyces
	COG0430	RNA 3'-terminal phosphate cyclase	RNA processing and modification (A)	1	Lysobacter
	COG0490	K+/H+ antiporter YhaU, regulatory subunit KhtT	Inorganic ion transport and metabolism (P)	1	Streptomyces
	COG0638	20S proteasome, alpha and beta subunits	Posttranslational modification, protein turnover, chaperones (O)	1	Streptomyces
	COG0675	Transposase	Mobilome: prophages, transposons (X)	1	Streptomyces
	COG0724	RNA recognition motif (RRM) domain	Translation, ribosomal structure and biogenesis (J)	1	Variovorax
	COG0864	Metal-responsive transcriptional regulator, contains CopG/Arc/MetJ DNA-binding domain	Transcription (K)	1	Variovorax
	COG1013	Pyruvate:ferredoxin oxidoreductase or related 2-oxoacid:ferredoxin oxidoreductase, beta subunit	Energy production and conversion (C)	1	Variovorax
	COG1141	Ferredoxin	Energy production and conversion (C)	1	Streptomyces
	COG1161	Ribosome biogenesis GTPase A	Translation, ribosomal structure and biogenesis (J)	1	Variovorax
	COG1204	Replicative superfamily II helicase	Replication, recombination and repair (L)	1	Burkholderia
	COG1257	Hydroxymethylglutaryl-CoA reductase	Lipid transport and metabolism (I)	1	Streptomyces
	COG1264	Phosphotransferase system IIB components	Carbohydrate transport and metabolism (G)	1	Streptomyces
	COG1302	Uncharacterized conserved protein YloU, alkaline shock protein (Asp23) family	Function unknown (S)	1	Streptomyces
	COG1351	Thymidylate synthase ThyX	Nucleotide transport and metabolism (F)	1	Streptomyces
	COG1355	Predicted class III extradiol dioxygenase, MEMO1 family	General function prediction only (R)	1	Variovorax
	COG1390	Archaeal/vacuolar-type H+-ATPase subunit E/Vma4	Energy production and conversion (C)	1	Streptomyces
	COG1413	HEAT repeat	General function prediction only (R)	1	Burkholderia
	COG1437	Adenylate cyclase class IV, CYTH domain (includes archaeal enzymes of unknown function)	General function prediction only (R)	1	Burkholderia
	COG1461	Predicted kinase related to dihydroxyacetone kinase	General function prediction only (R)	1	Streptomyces
	COG1513	Cyanate lyase	Inorganic ion transport and metabolism (P)	1	Burkholderia
	COG1550	Uncharacterized conserved protein YlxP, DUF503 family	Function unknown (S)	1	Streptomyces
	COG1563	Uncharacterized MnhB-related membrane protein	General function prediction only (R)	1	Streptomyces
	COG1577	Mevalonate kinase	Lipid transport and metabolism (I)	1	Streptomyces
	COG1592	Rubrerythrin	Energy production and conversion (C)	1	Burkholderia
	COG1623	Diadenylate cyclase (c-di-AMP synthetase), DNA integrity scanning protein DisA	Signal transduction mechanisms (T)	1	Streptomyces
	COG1715	Restriction endonuclease Mrr	Defense mechanisms (V)	1	Asticcacaulis
	COG1757	Na+/H+ antiporter NhaC	Energy production and conversion (C)	1	Lysobacter
	COG1776	Chemotaxis protein CheY-P-specific phosphatase CheC	Signal transduction mechanisms (T)	1	Burkholderia
	COG1786	Swiveling domain associated with predicted aconitase	General function prediction only (R)	1	Variovorax
	COG1795	Formaldehyde-activating enzyme nesessary for methanogenesis	Energy production and conversion (C)	1	Burkholderia
	COG1812	Archaeal S-adenosylmethionine synthetase	Coenzyme transport and metabolism (H)	1	Streptomyces
	COG1848	Predicted nucleic acid-binding protein, contains PIN domain	General function prediction only (R)	1	Burkholderia
	COG1941	Coenzyme F420-reducing hydrogenase, gamma subunit	Energy production and conversion (C)	1	Streptomyces
	COG1990	Peptidyl-tRNA hydrolase	Translation, ribosomal structure and biogenesis (J)	1	Streptomyces
	COG2033	Desulfoferrodoxin, superoxide reductase-like (SORL) domain	Energy production and conversion (C)	1	Variovorax
	COG2044	Predicted peroxiredoxin	General function prediction only (R)	1	Streptomyces
	COG2047	Proteasome assembly chaperone (PAC2) family protein	General function prediction only (R)	1	Streptomyces
	COG2058	Ribosomal protein L12E/L44/L45/RPP1/RPP2	Translation, ribosomal structure and biogenesis (J)	1	Ensifer
	COG2122	Uncharacterized protein, UPF0280 family, ApbE superfamily	Function unknown (S)	1	Variovorax
	COG2164	Uncharacterized protein	Function unknown (S)	1	Streptomyces
	COG2250	HEPN domain	Function unknown (S)	1	Pedobacter
	COG2344	NADH/NAD ratio-sensing transcriptional regulator Rex	Transcription (K)	1	Streptomyces
	COG2348	Lipid II:glycine glycyltransferase (Peptidoglycan interpeptide bridge formation enzyme)	Cell wall/membrane/envelope biogenesis (M)	1	Streptomyces
	COG2998	ABC-type tungstate transport system, permease component	Inorganic ion transport and metabolism (P)	1	Variovorax
	COG3196	Uncharacterized protein CbrC, UPF0167 family	Function unknown (S)	1	Streptomyces
	COG3199	Predicted polyphosphate- or ATP-dependent NAD kinase	Nucleotide transport and metabolism (F)	1	Burkholderia
	COG3205	Uncharacterized membrane protein	Function unknown (S)	1	Lysobacter
	COG3222	Uncharacterized conserved protein, glycosyltransferase A (GT-A) superfamily, DUF2064 family	Function unknown (S)	1	Streptomyces
	COG3235	Uncharacterized membrane protein	Function unknown (S)	1	Burkholderia
	COG3255	Putative sterol carrier protein	Lipid transport and metabolism (I)	1	Asticcacaulis
	COG3259	Coenzyme F420-reducing hydrogenase, alpha subunit	Energy production and conversion (C)	1	Streptomyces
	COG3299	Uncharacterized phage protein gp47/JayE	Mobilome: prophages, transposons (X)	1	Streptomyces
	COG3320	Thioester reductase domain of alpha aminoadipate reductase Lys2 and NRPSs	Secondary metabolites biosynthesis, transport and catabolism (Q)	1	Lysobacter
	COG3378	Phage- or plasmid-associated DNA primase	Mobilome: prophages, transposons (X)	1	Streptomyces
	COG3380	Predicted NAD/FAD-dependent oxidoreductase	General function prediction only (R)	1	Variovorax
	COG3403	Uncharacterized protein YcgG, contains conserved FPC and CPF motifs	Function unknown (S)	1	Asticcacaulis
	COG3407	Mevalonate pyrophosphate decarboxylase	Lipid transport and metabolism (I)	1	Streptomyces
	COG3412	PTS-EIIA-like component DhaM of the dihydroxyacetone kinase DhaKLM complex	Signal transduction mechanisms (T)	1	Streptomyces
	COG3442	Glutamine amidotransferase related to the GATase domain of CobQ	General function prediction only (R)	1	Streptomyces
	COG3452	Extracellular (periplasmic) sensor domain CHASE (specificity unknown)	Signal transduction mechanisms (T)	1	Ensifer
	COG3470	Uncharacterized protein probably involved in high-affinity Fe2+ transport	Lipid transport and metabolism (I)	1	Burkholderia
	COG3579	Aminopeptidase C	Amino acid transport and metabolism (E)	1	Pedobacter
	COG3583	Uncharacterized conserved protein YabE, contains G5 and tandem DUF348 domains	Function unknown (S)	1	Streptomyces
	COG3617	Prophage antirepressor	Mobilome: prophages, transposons (X)	1	Streptomyces
	COG3640	CO dehydrogenase nickel-insertion accessory protein CooC1	Posttranslational modification, protein turnover, chaperones (O)	1	Streptomyces
	COG3648	Uricase (urate oxidase)	Secondary metabolites biosynthesis, transport and catabolism (Q)	1	Streptomyces
	COG3650	Uncharacterized membrane protein	Function unknown (S)	1	Asticcacaulis
	COG3658	Cytochrome b	Energy production and conversion (C)	1	Variovorax
	COG3670	Carotenoid cleavage dioxygenase or a related enzyme	Secondary metabolites biosynthesis, transport and catabolism (Q)	1	Streptomyces
	COG3688	Predicted RNA-binding protein containing a PIN domain	General function prediction only (R)	1	Streptomyces
	COG3694	ABC-type uncharacterized transport system, permease component	General function prediction only (R)	1	Streptomyces
	COG3782	Uncharacterized protein	Function unknown (S)	1	Burkholderia
	COG3793	Tellurite resistance protein	Inorganic ion transport and metabolism (P)	1	Streptomyces
	COG3856	Small basic protein (function unknown)	Function unknown (S)	1	Streptomyces
	COG3860	Uncharacterized protein	Function unknown (S)	1	Streptomyces
	COG3864	Predicted metal-dependent peptidase	General function prediction only (R)	1	Streptomyces
	COG3879	Uncharacterized conserved protein YlxW, UPF0749 family	Function unknown (S)	1	Streptomyces
	COG3900	Predicted periplasmic protein	Function unknown (S)	1	Variovorax
	COG3934	Endo-1,4-beta-mannosidase	Carbohydrate transport and metabolism (G)	1	Asticcacaulis
	COG3944	Capsular polysaccharide biosynthesis protein	Cell wall/membrane/envelope biogenesis (M)	1	Streptomyces
	COG3945	Hemerythrin-like domain	General function prediction only (R)	1	Variovorax
	COG3980	Spore coat polysaccharide biosynthesis protein SpsG, predicted glycosyltransferase	Cell wall/membrane/envelope biogenesis (M)	1	Asticcacaulis
	COG4021	tRNA(His) 5'-end guanylyltransferase	Translation, ribosomal structure and biogenesis (J)	1	Pedobacter
	COG4034	Uncharacterized protein	Function unknown (S)	1	Streptomyces
	COG4043	ASC-1 homology (ASCH) domain, predicted RNA-binding domain	General function prediction only (R)	1	Streptomyces
	COG4099	Predicted peptidase	General function prediction only (R)	1	Streptomyces
	COG4110	Uncharacterized protein involved in tellurium resistance	Defense mechanisms (V)	1	Streptomyces
	COG4127	Predicted restriction endonuclease, Mrr-cat superfamily	General function prediction only (R)	1	Burkholderia
	COG4128	Zona occludens toxin, predicted ATPase	General function prediction only (R)	1	Stenotrophomonas
	COG4197	DNA-binding transcriptional regulator YdaS, prophage-encoded, Cro superfamily	Transcription (K)	1	Variovorax
	COG4226	Predicted nuclease of the RNAse H fold, HicB family	General function prediction only (R)	1	Burkholderia
	COG4237	Hydrogenase-4 membrane subunit HyfE	Energy production and conversion (C)	1	Variovorax
	COG4253	Uncharacterized conserved protein, DUF2345 family	Function unknown (S)	1	Burkholderia
	COG4267	Uncharacterized membrane protein	Function unknown (S)	1	Burkholderia
	COG4279	Uncharacterized conserved protein, contains Zn finger domain	Function unknown (S)	1	Streptomyces
	COG4282	Cell wall assembly regulator SMI1	Cell wall/membrane/envelope biogenesis (M)	1	Streptomyces
	COG4287	PhoPQ-activated pathogenicity-related protein	General function prediction only (R)	1	Lysobacter
	COG4295	Uncharacterized protein	Function unknown (S)	1	Streptomyces
	COG4305	Peptidoglycan-binding domain, expansin	Cell wall/membrane/envelope biogenesis (M)	1	Streptomyces
	COG4326	Sporulation-control protein spo0M	Cell cycle control, cell division, chromosome partitioning (D)	1	Streptomyces
	COG4327	Uncharacterized membrane protein	Function unknown (S)	1	Burkholderia
	COG4360	ATP adenylyltransferase (5',5'''-P-1,P-4-tetraphosphate phosphorylase II)	Nucleotide transport and metabolism (F)	1	Burkholderia
	COG4377	Uncharacterized membrane protein YhfC	Function unknown (S)	1	Burkholderia
	COG4389	Site-specific recombinase	Replication, recombination and repair (L)	1	Variovorax
	COG4398	Small ligand-binding sensory domain FIST	Signal transduction mechanisms (T)	1	Variovorax
	COG4401	Chorismate mutase	Amino acid transport and metabolism (E)	1	Streptomyces
	COG4412	Bacillopeptidase F, M6 metalloprotease family	Posttranslational modification, protein turnover, chaperones (O)	1	Streptomyces
	COG4413	Urea transporter	Amino acid transport and metabolism (E)	1	Burkholderia
	COG4564	Signal transduction histidine kinase	Signal transduction mechanisms (T)	1	Variovorax
	COG4570	Holliday junction resolvase RusA (prophage-encoded endonuclease)	Replication, recombination and repair (L)	1	Variovorax
	COG4581	Superfamily II RNA helicase	Replication, recombination and repair (L)	1	Streptomyces
	COG4586	ABC-type uncharacterized transport system, ATPase component	General function prediction only (R)	1	Streptomyces
	COG4587	ABC-type uncharacterized transport system, permease component	General function prediction only (R)	1	Streptomyces
	COG4594	ABC-type Fe3+-citrate transport system, periplasmic component	Inorganic ion transport and metabolism (P)	1	Burkholderia
	COG4646	Adenine-specific DNA methylase, N12 class	Replication, recombination and repair (L)	1	Lysobacter
	COG4650	Sigma54-dependent transcription regulator containing an AAA-type ATPase domain and a DNA-binding domain	Transcription (K)	1	Lysobacter
	COG4662	ABC-type tungstate transport system, periplasmic component	Inorganic ion transport and metabolism (P)	1	Variovorax
	COG4669	Type III secretory pathway, lipoprotein EscJ	Intracellular trafficking, secretion, and vesicular transport (U)	1	Lysobacter
	COG4678	Muramidase (phage lambda lysozyme)	Cell wall/membrane/envelope biogenesis (M)	1	Stenotrophomonas
	COG4696	Predicted phosphohydrolase, Cof family, HAD superfamily	General function prediction only (R)	1	Streptomyces
	COG4713	Uncharacterized membrane protein	Function unknown (S)	1	Variovorax
	COG4715	Uncharacterized conserved protein, contains Zn finger domain	Function unknown (S)	1	Ensifer
	COG4734	Antirestriction protein	Defense mechanisms (V)	1	Pedobacter
	COG4735	Uncharacterized protein YaaW, UPF0174 family	Function unknown (S)	1	Variovorax
	COG4758	Predicted membrane protein	Function unknown (S)	1	Pedobacter
	COG4759	Uncharacterized protein	Function unknown (S)	1	Streptomyces
	COG4789	Type III secretory pathway, component EscV	Intracellular trafficking, secretion, and vesicular transport (U)	1	Lysobacter
	COG4791	Type III secretory pathway, component EscT	Intracellular trafficking, secretion, and vesicular transport (U)	1	Lysobacter
	COG4794	Type III secretory pathway, component EscS	Intracellular trafficking, secretion, and vesicular transport (U)	1	Lysobacter
	COG4797	Predicted regulatory domain of a methyltransferase	General function prediction only (R)	1	Burkholderia
	COG4815	Uncharacterized protein	Function unknown (S)	1	Pedobacter
	COG4818	Uncharacterized membrane protein	Function unknown (S)	1	Pedobacter
	COG4826	Serine protease inhibitor	Posttranslational modification, protein turnover, chaperones (O)	1	Streptomyces
	COG4849	Predicted nucleotidyltransferase	General function prediction only (R)	1	Burkholderia
	COG4859	Uncharacterized protein	Function unknown (S)	1	Pedobacter
	COG4870	Cysteine protease, C1A family	Posttranslational modification, protein turnover, chaperones (O)	1	Pedobacter
	COG4875	Uncharacterized protein	Function unknown (S)	1	Streptomyces
	COG4894	Uncharacterized protein YxjI	Function unknown (S)	1	Streptomyces
	COG4922	Predicted SnoaL-like aldol condensation-catalyzing enzyme	General function prediction only (R)	1	Streptomyces
	COG4951	Uncharacterized protein	Function unknown (S)	1	Burkholderia
	COG4975	Glucose uptake protein GlcU	Carbohydrate transport and metabolism (G)	1	Asticcacaulis
	COG4995	Uncharacterized conserved protein, contains CHAT domain	Function unknown (S)	1	Variovorax
	COG5293	Uncharacterized protein YydD, contains DUF2326 domain	Function unknown (S)	1	Streptomyces
	COG5297	Cellulase/cellobiase CelA1	Carbohydrate transport and metabolism (G)	1	Streptomyces
	COG5346	Uncharacterized membrane protein	Function unknown (S)	1	Pedobacter
	COG5377	Phage-related protein, predicted endonuclease	Mobilome: prophages, transposons (X)	1	Burkholderia
	COG5380	Lipase chaperone LimK	Posttranslational modification, protein turnover, chaperones (O)	1	Lysobacter
	COG5438	Uncharacterized membrane protein	Function unknown (S)	1	Streptomyces
	COG5441	Uncharacterized protein, UPF0261 family	Function unknown (S)	1	Variovorax
	COG5459	Ribosomal protein RSM22 (predicted mitochondrial rRNA methylase)	Translation, ribosomal structure and biogenesis (J)	1	Streptomyces
	COG5479	Uncharacterized conserved protein, contains LGFP repeats	Function unknown (S)	1	Streptomyces
	COG5497	Predicted secreted protein	Function unknown (S)	1	Ensifer
	COG5512	Predicted nucleic acid-binding protein, contains Zn-ribbon domain (includes truncated derivatives)	General function prediction only (R)	1	Streptomyces
	COG5514	Uncharacterized protein	Function unknown (S)	1	Variovorax
	COG5527	Protein involved in initiation of plasmid replication	Mobilome: prophages, transposons (X)	1	Variovorax
	COG5556	Uncharacterized protein	Function unknown (S)	1	Burkholderia
	COG5564	Predicted TIM-barrel enzyme	Function unknown (S)	1	Variovorax
	COG5583	Uncharacterized protein	Function unknown (S)	1	Asticcacaulis
	COG5589	Uncharacterized protein	Function unknown (S)	1	Asticcacaulis
	COG5595	Predicted nucleic acid-binding protein, contains Zn-ribbon domain	General function prediction only (R)	1	Pedobacter
	COG5626	Uncharacterized protein	Function unknown (S)	1	Burkholderia
	COG5628	Predicted acetyltransferase	General function prediction only (R)	1	Streptomyces
	COG5640	Secreted trypsin-like serine protease	Posttranslational modification, protein turnover, chaperones (O)	1	Streptomyces
	COG5650	Uncharacterized membrane protein	Function unknown (S)	1	Streptomyces
	COG5658	Uncharacterized membrane protein	Function unknown (S)	1	Asticcacaulis
	doi: 10.3389/fmicb.2019.01779
