# Supplementary material for: Genome Sequences of a Plant Beneficial Synthetic Bacterial Community Reveal Genetic Features for Successful Plant Colonization
Source: Front Microbiol. 2019 Aug 13;10:1779. doi: 10.3389/fmicb.2019.01779 (PMC6701196; doi:10.3389/fmicb.2019.01779)
Supplement: Supplementary file 5 [file Table_5.xlsx]

## Sheet: Supplementary Table S5
	TABLE S5 | Exclusive orthogroups of robust colonizers. List of exclusive orthogroups for robust colonizers (RC) in each orthogroup functional category.
	Orthogroup	Extended annotation	Number of RC genomes	Genera containing orthogroup
	OG0002509	glycosyl transferase family 2	7	Burkholderia;Ensifer;Asticcacaulis;Agrobacterium;Pedobacter
	OG0002916	short-subunit dehydrogenase	7	Lysobacter;Burkholderia;Variovorax;Streptomyces;Ensifer;Agrobacterium
	OG0004028	hypothetical protein	7	Ensifer;Asticcacaulis;Stenotrophomonas;Agrobacterium
	OG0002787	luciferase-type oxidoreductase	6	Burkholderia;Ensifer;Streptomyces;Stenotrophomonas
	OG0003432	ribosomal protein S12 methylthiotransferase accessory factor	6	Lysobacter;Ensifer;Asticcacaulis;Agrobacterium
	OG0003623	acetoacetyl-CoA synthetase	6	Ensifer;Variovorax;Streptomyces;Agrobacterium
	OG0003747	hypothetical protein	6	Lysobacter;Ensifer;Variovorax;Stenotrophomonas
	OG0004046	hypothetical protein	6	Variovorax;Streptomyces;Stenotrophomonas;Agrobacterium
	OG0004424	3-methyladenine DNA glycosylase AlkC	6	Ensifer;Variovorax;Stenotrophomonas;Pedobacter
	OG0004568	sorbitol ABC transporter membrane protein /mannitol ABC transporter membrane protein	6	Burkholderia;Variovorax;Streptomyces;Ensifer;Agrobacterium
	OG0004569	sorbitol ABC transporter membrane protein /mannitol ABC transporter membrane protein	6	Burkholderia;Variovorax;Streptomyces;Ensifer;Agrobacterium
	OG0004585	hypothetical protein	6	Burkholderia;Ensifer;Streptomyces;Agrobacterium
	OG0004603	putative spermidine/putrescine transport system permease protein	6	Burkholderia;Ensifer;Variovorax;Agrobacterium
	OG0004604	putative spermidine/putrescine transport system permease protein	6	Burkholderia;Ensifer;Variovorax;Agrobacterium
	OG0004605	putative spermidine/putrescine transport system substrate-binding protein	6	Burkholderia;Ensifer;Variovorax;Agrobacterium
	OG0004616	signal transduction histidine kinase	6	Burkholderia;Ensifer;Variovorax;Agrobacterium
	OG0004617	LuxR family two component transcriptional regulator	6	Burkholderia;Ensifer;Variovorax;Agrobacterium
	OG0004629	uncharacterized protein (UPF0303 family)	6	Burkholderia;Ensifer;Streptomyces;Agrobacterium
	OG0004783	TetR family transcriptional regulator	6	Ensifer;Streptomyces;Asticcacaulis;Stenotrophomonas
	OG0004788	uncharacterized protein DUF2867	6	Ensifer;Stenotrophomonas;Agrobacterium
	OG0002948	predicted carbohydrate-binding protein with CBM5 and CBM33 domain	5	Lysobacter;Burkholderia;Streptomyces;Stenotrophomonas
	OG0003213	predicted MFS family arabinose efflux permease	5	Burkholderia;Ensifer;Agrobacterium
	OG0003520	hypothetical protein	5	Burkholderia;Variovorax;Ensifer;Agrobacterium
	OG0003864	ureidoglycolate lyase	5	Burkholderia;Ensifer;Agrobacterium
	OG0004427	tetratricopeptide repeat protein	5	Burkholderia;Ensifer;Variovorax;Pedobacter
	OG0004583	4-hydroxybenzoyl-CoA thioesterase	5	Burkholderia;Variovorax;Ensifer;Agrobacterium
	OG0004593	predicted secreted hydrolase	5	Burkholderia;Variovorax;Streptomyces;Agrobacterium
	OG0004786	hypothetical protein	5	Ensifer;Streptomyces;Agrobacterium
	OG0004791	inner membrane protein	5	Ensifer;Asticcacaulis;Agrobacterium
	OG0004870	CHRD domain-containing protein	5	Burkholderia;Ensifer;Variovorax;Pedobacter
	OG0004882	hypothetical protein	5	Lysobacter;Streptomyces;Stenotrophomonas;Pedobacter
	OG0004895	adenylate cyclase	5	Ensifer;Agrobacterium;Pedobacter
	OG0004914	helix-turn-helix protein	5	Ensifer;Agrobacterium;Pedobacter
	OG0004942	UvrD-like helicase family protein	5	Lysobacter;Burkholderia;Agrobacterium;Pedobacter
	OG0004962	hypothetical protein	5	Lysobacter;Ensifer;Stenotrophomonas
	OG0004964	hypothetical protein	5	Lysobacter;Variovorax;Streptomyces;Stenotrophomonas
	OG0004965	hypothetical protein	5	Lysobacter;Variovorax;Streptomyces;Stenotrophomonas
	OG0004992	hypothetical protein	5	Lysobacter;Variovorax;Asticcacaulis;Stenotrophomonas
	OG0004998	hypothetical protein	5	Lysobacter;Ensifer;Stenotrophomonas
	OG0005011	glycosyl hydrolase family 16	5	Lysobacter;Ensifer;Agrobacterium
	OG0005031	GrpB-like predicted nucleotidyltransferase (UPF0157 family)	5	Lysobacter;Ensifer;Agrobacterium
	OG0005033	glutathione S-transferase	5	Lysobacter;Ensifer;Stenotrophomonas
	OG0005046	uncharacterized protein YndB with AHSA1/START domain	5	Lysobacter;Ensifer;Streptomyces;Asticcacaulis
	OG0005050	MarR family transcriptional regulator	5	Lysobacter;Burkholderia;Ensifer;Streptomyces
	OG0005051	EamA domain-containing membrane protein RarD	5	Lysobacter;Variovorax;Asticcacaulis;Stenotrophomonas
	OG0005078	uncharacterized membrane protein	5	Burkholderia;Ensifer;Variovorax;Asticcacaulis
	OG0005081	NAD(P)-dependent dehydrogenase (short-subunit alcohol dehydrogenase family)	5	Burkholderia;Ensifer;Agrobacterium
	OG0005098	carbohydrate ABC transporter membrane protein 1 (CUT1 family)	5	Burkholderia;Ensifer;Agrobacterium
	OG0005106	uncharacterized membrane protein	5	Burkholderia;Ensifer;Variovorax;Asticcacaulis
	OG0005110	hypothetical protein	5	Burkholderia;Streptomyces;Asticcacaulis;Stenotrophomonas
	OG0005118	uncharacterized protein DUF2325	5	Burkholderia;Ensifer;Agrobacterium
	OG0005296	hypothetical protein	5	Ensifer;Asticcacaulis;Stenotrophomonas
	OG0005298	putative ABC transport system ATP-binding protein	5	Ensifer;Variovorax;Agrobacterium
	OG0005299	putative ABC transport system permease protein	5	Ensifer;Variovorax;Agrobacterium
	OG0005300	Asp/Glu/hydantoin racemase	5	Ensifer;Variovorax;Agrobacterium
	OG0005301	monosaccharide ABC transporter substrate-binding protein (CUT2 family)	5	Ensifer;Variovorax;Agrobacterium
	OG0005302	peptidoglycan/xylan/chitin deacetylase (PgdA/CDA1 family)	5	Ensifer;Asticcacaulis;Agrobacterium
	OG0005304	nucleotidyltransferase AbiEii toxin of type IV toxin-antitoxin system	5	Ensifer;Asticcacaulis;Stenotrophomonas
	OG0005306	hypothetical protein	5	Ensifer;Streptomyces;Agrobacterium
	OG0005308	SlyX protein	5	Ensifer;Asticcacaulis;Agrobacterium
	OG0005312	putative flavoprotein involved in K+ transport	5	Ensifer;Variovorax;Agrobacterium
	OG0005313	peptidoglycan hydrolase-like protein with peptidoglycan-binding domain	5	Ensifer;Variovorax;Agrobacterium
	OG0005315	biotin transport system ATP-binding protein	5	Ensifer;Variovorax;Agrobacterium
	OG0005316	biotin transport system permease protein	5	Ensifer;Variovorax;Agrobacterium
	OG0005317	FkbM family methyltransferase	5	Ensifer;Streptomyces;Agrobacterium
	OG0005327	hypothetical protein	5	Ensifer;Asticcacaulis;Agrobacterium
	OG0005328	glutamine synthetase	5	Ensifer;Streptomyces;Agrobacterium
	OG0005332	peptidoglycan/xylan/chitin deacetylase (PgdA/CDA1 family)	5	Ensifer;Streptomyces;Agrobacterium
	OG0005369	5,10-methylenetetrahydrofolate reductase	5	Streptomyces;Stenotrophomonas;Agrobacterium
	OG0001764	FAD-dependent sensor of blue light	4	Variovorax;Stenotrophomonas;Pedobacter
	OG0002290	hypothetical protein	4	Lysobacter;Streptomyces;Stenotrophomonas
	OG0002590	feruloyl esterase	4	Burkholderia;Variovorax;Streptomyces;Asticcacaulis
	OG0002672	hypothetical protein	4	Ensifer;Asticcacaulis;Pedobacter
	OG0002917	predicted TIM-barrel fold metal-dependent hydrolase	4	Lysobacter;Burkholderia;Variovorax;Streptomyces
	OG0003425	vancomycin aglycone glucosyltransferase	4	Lysobacter;Streptomyces;Stenotrophomonas
	OG0003487	IclR family transcriptional regulator	4	Burkholderia;Variovorax;Agrobacterium
	OG0003625	lysophospholipase L1-like esterase	4	Ensifer;Agrobacterium
	OG0003626	hypothetical protein	4	Ensifer;Agrobacterium
	OG0004025	O-antigen ligase-like membrane protein	4	Ensifer;Agrobacterium
	OG0004031	hypothetical protein	4	Ensifer;Agrobacterium
	OG0004578	amino acid/amide ABC transporter membrane protein 2 (HAAT family) /amino acid/amide ABC transporter ATP-binding protein 1 (HAAT family)	4	Burkholderia;Variovorax;Agrobacterium
	OG0004776	BA14K-like protein	4	Ensifer;Agrobacterium
	OG0004778	tRNA(Arg) A34 adenosine deaminase TadA	4	Ensifer;Agrobacterium
	OG0004784	4-amino-4-deoxy-L-arabinose transferase-like glycosyltransferase	4	Ensifer;Agrobacterium
	OG0004792	tRNA(Arg) A34 adenosine deaminase TadA	4	Ensifer;Variovorax;Streptomyces
	OG0004793	hypothetical protein	4	Ensifer;Variovorax;Streptomyces
	OG0004794	hypothetical protein	4	Ensifer;Agrobacterium
	OG0004919	O-ureido-D-serine cyclo-ligase	4	Lysobacter;Streptomyces;Asticcacaulis;Pedobacter
	OG0005041	predicted regulator of Ras-like GTPase activity (Roadblock/LC7/MglB family)	4	Lysobacter;Streptomyces;Stenotrophomonas
	OG0005067	amino acid/amide ABC transporter membrane protein 1 (HAAT family)	4	Burkholderia;Variovorax;Agrobacterium
	OG0005087	2-aminoethylphosphonate--pyruvate transaminase	4	Burkholderia;Ensifer;Variovorax
	OG0005123	fumarylacetoacetate hydrolase	4	Burkholderia;Variovorax;Streptomyces;Asticcacaulis
	OG0005297	CusB/HlyD membrane fusion family barrel-sandwich protein	4	Ensifer;Agrobacterium
	OG0005321	uncharacterized protein DUF4432	4	Ensifer;Agrobacterium
	OG0005322	amino acid/amide ABC transporter substrate-binding protein (HAAT family)	4	Ensifer;Variovorax;Streptomyces
	OG0005329	hypothetical protein	4	Ensifer;Agrobacterium
	OG0005330	type IV secretion system VirB5/TraC/TraE/TrbJ family protein	4	Ensifer;Asticcacaulis;Stenotrophomonas
	OG0005333	hypothetical protein	4	Ensifer;Agrobacterium
	OG0005359	NitT/TauT family transport system substrate-binding protein	4	Variovorax;Streptomyces;Agrobacterium
	OG0005361	hypothetical protein	4	Variovorax;Streptomyces;Agrobacterium
	OG0006001	hypothetical protein	4	Lysobacter;Stenotrophomonas;Pedobacter
	OG0006002	suppressor of fused protein SUFU	4	Lysobacter;Stenotrophomonas;Pedobacter
	OG0006030	uncharacterized protein DUF2135	4	Lysobacter;Stenotrophomonas;Pedobacter
	OG0006062	dolichyl-phosphate-mannose-protein mannosyltransferase	4	Asticcacaulis;Agrobacterium;Pedobacter
	OG0006073	3-methyladenine DNA glycosylase AlkD	4	Lysobacter;Ensifer;Pedobacter
	OG0006088	AraC-like DNA-binding protein	4	Stenotrophomonas;Agrobacterium;Pedobacter
	OG0006100	hypothetical protein	4	Ensifer;Streptomyces;Pedobacter
	OG0006101	uncharacterized membrane protein YiaA	4	Lysobacter;Stenotrophomonas;Pedobacter
	OG0006115	putative membrane protein	4	Lysobacter;Streptomyces;Stenotrophomonas
	OG0006118	hypothetical protein	4	Lysobacter;Variovorax;Stenotrophomonas
	OG0006128	glycerol uptake facilitator-like aquaporin	4	Lysobacter;Variovorax;Streptomyces;Asticcacaulis
	OG0006139	hemolysin activation/secretion protein	4	Lysobacter;Burkholderia;Stenotrophomonas
	OG0006143	uncharacterized protein DUF4287	4	Lysobacter;Streptomyces;Stenotrophomonas
	OG0006150	L-serine/L-threonine ammonia-lyase	4	Lysobacter;Burkholderia;Ensifer
	OG0006157	uncharacterized protein DUF3298	4	Lysobacter;Asticcacaulis;Stenotrophomonas
	OG0006189	alkyl hydroperoxide reductase subunit D	4	Lysobacter;Burkholderia;Streptomyces;Asticcacaulis
	OG0006191	hypothetical protein	4	Lysobacter;Asticcacaulis;Stenotrophomonas
	OG0006214	polysaccharide deacetylase	4	Lysobacter;Asticcacaulis;Stenotrophomonas
	OG0006220	uncharacterized membrane protein	4	Lysobacter;Asticcacaulis;Agrobacterium
	OG0006222	ion channel	4	Lysobacter;Burkholderia;Stenotrophomonas
	OG0006224	endonuclease I	4	Lysobacter;Streptomyces;Stenotrophomonas
	OG0006227	hypothetical protein	4	Lysobacter;Variovorax;Stenotrophomonas
	OG0006228	dual specificity protein phosphatase-like protein	4	Lysobacter;Variovorax;Stenotrophomonas
	OG0006230	uncharacterized protein DUF2752	4	Lysobacter;Streptomyces;Stenotrophomonas
	OG0006234	predicted regulator of Ras-like GTPase activity (Roadblock/LC7/MglB family)	4	Lysobacter;Streptomyces;Stenotrophomonas
	OG0006239	4-oxalocrotonate tautomerase	4	Lysobacter;Ensifer;Variovorax
	OG0006242	predicted MFS family arabinose efflux permease	4	Lysobacter;Ensifer;Variovorax
	OG0006243	putative peptide maturation dehydrogenase	4	Lysobacter;Asticcacaulis;Stenotrophomonas
	OG0006247	(2Fe-2S) ferredoxin	4	Burkholderia;Variovorax;Agrobacterium
	OG0006250	general secretion pathway protein K	4	Burkholderia;Variovorax;Stenotrophomonas
	OG0006255	transcriptional regulator with XRE-family HTH domain	4	Burkholderia;Ensifer;Streptomyces
	OG0006263	putative ABC transport system permease protein	4	Burkholderia;Variovorax;Agrobacterium
	OG0006266	4-hydroxy-tetrahydrodipicolinate synthase	4	Burkholderia;Ensifer;Variovorax
	OG0006274	acetyltransferase (GNAT) family protein	4	Burkholderia;Ensifer;Variovorax
	OG0006296	uncharacterized protein DUF1439	4	Burkholderia;Variovorax;Stenotrophomonas
	OG0006306	putative ATP-dependent endonuclease of OLD family	4	Burkholderia;Stenotrophomonas;Agrobacterium
	OG0006308	hypothetical protein	4	Burkholderia;Ensifer;Variovorax
	OG0006313	hypothetical protein	4	Burkholderia;Ensifer;Variovorax
	OG0006318	threonine/homoserine/homoserine lactone efflux protein	4	Burkholderia;Ensifer;Streptomyces
	OG0006468	hypothetical protein	4	Ensifer;Agrobacterium
	OG0006469	DNA-binding transcriptional LysR family regulator	4	Ensifer;Agrobacterium
	OG0006470	hypothetical protein	4	Ensifer;Agrobacterium
	OG0006471	hypothetical protein	4	Ensifer;Agrobacterium
	OG0006472	hypothetical protein	4	Ensifer;Agrobacterium
	OG0006473	hypothetical protein	4	Ensifer;Agrobacterium
	OG0006474	DNA-binding response OmpR family regulator	4	Ensifer;Agrobacterium
	OG0006475	chemotaxis protein MotD	4	Ensifer;Agrobacterium
	OG0006476	chemotaxis protein MotC	4	Ensifer;Agrobacterium
	OG0006477	hypothetical protein	4	Ensifer;Agrobacterium
	OG0006479	hypothetical protein	4	Ensifer;Agrobacterium
	OG0006480	uncharacterized UPF0160 family protein	4	Ensifer;Agrobacterium
	OG0006481	hypothetical protein	4	Ensifer;Agrobacterium
	OG0006482	hypothetical protein	4	Ensifer;Agrobacterium
	OG0006483	4-amino-4-deoxychorismate lyase	4	Ensifer;Agrobacterium
	OG0006484	hypothetical protein	4	Ensifer;Agrobacterium
	OG0006485	thiamine pyrophosphokinase	4	Ensifer;Agrobacterium
	OG0006487	amino acid ABC transporter membrane protein (PAAT family)	4	Ensifer;Agrobacterium
	OG0006493	hypothetical protein	4	Ensifer;Agrobacterium
	OG0006495	uncharacterized membrane protein	4	Ensifer;Agrobacterium
	OG0006497	hypothetical protein	4	Ensifer;Agrobacterium
	OG0006498	peptide/nickel transport system substrate-binding protein	4	Ensifer;Agrobacterium
	OG0006499	peptide/nickel transport system permease protein	4	Ensifer;Agrobacterium
	OG0006500	peptide/nickel transport system permease protein	4	Ensifer;Agrobacterium
	OG0006501	flagellar FliL protein	4	Ensifer;Agrobacterium
	OG0006502	flagellar motility protein MotE (MotC chaperone)	4	Ensifer;Agrobacterium
	OG0006503	flagellar hook-basal body complex protein FliE	4	Ensifer;Agrobacterium
	OG0006504	hypothetical protein	4	Ensifer;Agrobacterium
	OG0006505	hypothetical protein	4	Ensifer;Agrobacterium
	OG0006506	DNA-binding CsgD family transcriptional regulator	4	Ensifer;Agrobacterium
	OG0006507	hypothetical protein	4	Ensifer;Agrobacterium
	OG0006508	glycosyltransferase involved in cell wall biosynthesis	4	Ensifer;Agrobacterium
	OG0006509	cellulose synthase/poly-beta-1,6-N-acetylglucosamine synthase-like glycosyltransferase	4	Ensifer;Agrobacterium
	OG0006511	LacI family transcriptional regulator	4	Ensifer;Agrobacterium
	OG0006512	sugar phosphate isomerase/epimerase	4	Ensifer;Agrobacterium
	OG0006513	carbohydrate ABC transporter membrane protein 2 (CUT1 family)	4	Ensifer;Agrobacterium
	OG0006514	hypothetical protein	4	Ensifer;Agrobacterium
	OG0006515	hypothetical protein	4	Ensifer;Agrobacterium
	OG0006516	CxxC motif-containing protein (DUF1111 family)	4	Ensifer;Agrobacterium
	OG0006517	putative iron-regulated protein	4	Ensifer;Agrobacterium
	OG0006518	broad specificity phosphatase PhoE	4	Ensifer;Agrobacterium
	OG0006519	acetyltransferase (GNAT) family protein	4	Ensifer;Stenotrophomonas
	OG0006520	uncharacterized protein DUF1217	4	Ensifer;Agrobacterium
	OG0006521	hypothetical protein	4	Ensifer;Agrobacterium
	OG0006522	LacI family transcriptional regulator	4	Ensifer;Agrobacterium
	OG0006523	hypothetical protein	4	Ensifer;Agrobacterium
	OG0006524	hypothetical protein	4	Ensifer;Agrobacterium
	OG0006525	uncharacterized protein YraI	4	Ensifer;Agrobacterium
	OG0006526	amino acid ABC transporter substrate-binding protein (PAAT family)	4	Ensifer;Agrobacterium
	OG0006527	hypothetical protein	4	Ensifer;Agrobacterium
	OG0006528	phosphoglycerate dehydrogenase-like enzyme	4	Ensifer;Agrobacterium
	OG0006529	two-component sensor histidine kinase	4	Ensifer;Agrobacterium
	OG0006530	uncharacterized protein DUF982	4	Ensifer;Agrobacterium
	OG0006531	FhuF-like iron-sulfur protein	4	Ensifer;Agrobacterium
	OG0006533	hypothetical protein	4	Ensifer;Agrobacterium
	OG0006535	hypothetical protein	4	Ensifer;Agrobacterium
	OG0006536	ribosomal-protein-alanine N-acetyltransferase	4	Ensifer;Agrobacterium
	OG0006537	hypothetical protein	4	Ensifer;Agrobacterium
	OG0006538	hypothetical protein	4	Ensifer;Agrobacterium
	OG0006539	hypothetical protein	4	Ensifer;Agrobacterium
	OG0006540	sugar phosphate isomerase/epimerase	4	Ensifer;Agrobacterium
	OG0006541	sugar/nucleoside kinase (ribokinase family)	4	Ensifer;Agrobacterium
	OG0006543	hypothetical protein	4	Ensifer;Agrobacterium
	OG0006544	hypothetical protein	4	Ensifer;Agrobacterium
	OG0006548	RimJ/RimL family protein N-acetyltransferase	4	Ensifer;Stenotrophomonas
	OG0006549	hypothetical protein	4	Ensifer;Agrobacterium
	OG0006550	glycine/D-amino acid oxidase-like deaminating enzyme	4	Ensifer;Agrobacterium
	OG0006551	hypothetical protein	4	Ensifer;Agrobacterium
	OG0006553	uncharacterized protein (TIGR02594 family)	4	Ensifer;Agrobacterium
	OG0006554	maltose-binding protein /trehalose-binding protein	4	Ensifer;Agrobacterium
	OG0006555	hypothetical protein	4	Ensifer;Agrobacterium
	OG0006556	S-adenosylmethionine uptake transporter	4	Ensifer;Agrobacterium
	OG0006557	hypothetical protein	4	Ensifer;Agrobacterium
	OG0006558	uncharacterized protein DUF1236	4	Ensifer;Agrobacterium
	OG0006560	uncharacterized cupredoxin-like copper-binding protein	4	Ensifer;Agrobacterium
	OG0006561	hypothetical protein	4	Ensifer;Variovorax;Asticcacaulis
	OG0006562	adenylate cyclase	4	Ensifer;Variovorax;Asticcacaulis
	OG0006563	hypothetical protein	4	Ensifer;Agrobacterium
	OG0006564	lysylphosphatidylglycerol synthase-like protein	4	Ensifer;Agrobacterium
	OG0006565	huntingtin-interacting protein 1-like clathrin-binding protein	4	Ensifer;Agrobacterium
	OG0006567	hypothetical protein	4	Ensifer;Agrobacterium
	OG0006568	hypothetical protein	4	Ensifer;Agrobacterium
	OG0006569	DNA-binding SARP family transcriptional activator	4	Ensifer;Agrobacterium
	OG0006570	hypothetical protein	4	Ensifer;Agrobacterium
	OG0006571	hypothetical protein	4	Ensifer;Agrobacterium
	OG0006572	hypothetical protein	4	Ensifer;Agrobacterium
	OG0006573	DNA-binding transcriptional MerR regulator	4	Ensifer;Agrobacterium
	OG0006575	hypothetical protein	4	Ensifer;Agrobacterium
	OG0006576	hypothetical protein	4	Ensifer;Agrobacterium
	OG0006577	hypothetical protein	4	Ensifer;Agrobacterium
	OG0006578	uncharacterized protein DUF3563	4	Ensifer;Agrobacterium
	OG0006580	uncharacterized protein DUF1402	4	Ensifer;Agrobacterium
	OG0006581	hypothetical protein	4	Ensifer;Agrobacterium
	OG0006582	hypothetical protein	4	Ensifer;Agrobacterium
	OG0006583	multisubunit sodium/proton antiporter MrpB subunit	4	Ensifer;Agrobacterium
	OG0006584	uncharacterized protein DUF1344	4	Ensifer;Agrobacterium
	OG0006585	DnaJ-like protein	4	Ensifer;Agrobacterium
	OG0006586	outer membrane surface antigen	4	Ensifer;Agrobacterium
	OG0006587	hypothetical protein	4	Ensifer;Agrobacterium
	OG0006588	hypothetical protein	4	Ensifer;Agrobacterium
	OG0006589	hypothetical protein	4	Ensifer;Agrobacterium
	OG0006590	hypothetical protein	4	Ensifer;Agrobacterium
	OG0006591	hypothetical protein	4	Ensifer;Agrobacterium
	OG0006593	D-amino peptidase	4	Ensifer;Variovorax;Streptomyces
	OG0006594	hypothetical protein	4	Ensifer;Agrobacterium
	OG0006595	hypothetical protein	4	Ensifer;Agrobacterium
	OG0006596	hypothetical protein	4	Ensifer;Agrobacterium
	OG0006597	predicted secreted Zn-dependent protease	4	Ensifer;Agrobacterium
	OG0006599	soluble lytic murein transglycosylase-like protein	4	Ensifer;Agrobacterium
	OG0006600	entericidin B	4	Ensifer;Agrobacterium
	OG0006601	hypothetical protein	4	Ensifer;Agrobacterium
	OG0006602	hypothetical protein	4	Ensifer;Agrobacterium
	OG0006603	hypothetical protein	4	Ensifer;Agrobacterium
	OG0006604	hypothetical protein	4	Ensifer;Agrobacterium
	OG0006605	uncharacterized tellurite resistance protein B-like protein	4	Ensifer;Agrobacterium
	OG0006608	hypothetical protein	4	Ensifer;Agrobacterium
	OG0006612	hypothetical protein	4	Ensifer;Agrobacterium
	OG0006613	PAS domain S-box-containing protein	4	Ensifer;Agrobacterium
	OG0006614	succinoglycan biosynthesis protein ExoL	4	Ensifer;Agrobacterium
	OG0006615	succinoglycan biosynthesis protein ExoH	4	Ensifer;Agrobacterium
	OG0006616	exopolysaccharide production repressor protein	4	Ensifer;Agrobacterium
	OG0006617	hypothetical protein	4	Ensifer;Agrobacterium
	OG0006618	hypothetical protein	4	Ensifer;Agrobacterium
	OG0006621	uncharacterized protein DUF982	4	Ensifer;Agrobacterium
	OG0006623	hypothetical protein	4	Ensifer;Agrobacterium
	OG0006624	hypothetical protein	4	Ensifer;Agrobacterium
	OG0006625	hypothetical protein	4	Ensifer;Agrobacterium
	OG0006626	hypothetical protein	4	Ensifer;Agrobacterium
	OG0006627	hypothetical protein	4	Ensifer;Agrobacterium
	OG0006628	DNA binding protein with HTH domain	4	Ensifer;Agrobacterium
	OG0006629	O-antigen/teichoic acid export membrane protein	4	Ensifer;Agrobacterium
	OG0006631	hypothetical protein	4	Ensifer;Agrobacterium
	OG0006632	hypothetical protein	4	Ensifer;Agrobacterium
	OG0006633	NTP pyrophosphatase (non-canonical NTP hydrolase)	4	Ensifer;Agrobacterium
	OG0006634	hypothetical protein	4	Ensifer;Agrobacterium
	OG0006635	N-formylglutamate amidohydrolase	4	Ensifer;Agrobacterium
	OG0006636	hypothetical protein	4	Ensifer;Agrobacterium
	OG0006637	hypothetical protein	4	Ensifer;Agrobacterium
	OG0006638	chaperone modulatory protein CbpM	4	Ensifer;Agrobacterium
	OG0006639	hypothetical protein	4	Ensifer;Agrobacterium
	OG0006640	hypothetical protein	4	Ensifer;Stenotrophomonas
	OG0006641	hypothetical protein	4	Ensifer;Agrobacterium
	OG0006642	predicted small metal-binding protein	4	Ensifer;Agrobacterium
	OG0006643	hypothetical protein	4	Ensifer;Agrobacterium
	OG0006644	hypothetical protein	4	Ensifer;Agrobacterium
	OG0006645	hypothetical protein	4	Ensifer;Agrobacterium
	OG0006646	hypothetical protein	4	Ensifer;Agrobacterium
	OG0006647	hypothetical protein	4	Ensifer;Agrobacterium
	OG0006648	hypothetical protein	4	Ensifer;Agrobacterium
	OG0006649	hypothetical protein	4	Ensifer;Agrobacterium
	OG0006651	cobalt-precorrin 5A hydrolase	4	Ensifer;Agrobacterium
	OG0006652	luciferase-like monooxygenase	4	Ensifer;Agrobacterium
	OG0006654	hypothetical protein	4	Ensifer;Agrobacterium
	OG0006655	sporulation protein YlmC with PRC-barrel domain	4	Ensifer;Agrobacterium
	OG0006656	hypothetical protein	4	Ensifer;Agrobacterium
	OG0006657	hypothetical protein	4	Ensifer;Agrobacterium
	OG0006658	hypothetical protein	4	Ensifer;Agrobacterium
	OG0006660	hypothetical protein	4	Ensifer;Stenotrophomonas
	OG0006661	predicted secreted Zn-dependent protease	4	Ensifer;Agrobacterium
	OG0006662	hypothetical protein	4	Ensifer;Agrobacterium
	OG0006695	acyl dehydratase	4	Variovorax;Streptomyces;Agrobacterium
	OG0006710	death-on-curing protein	4	Streptomyces;Asticcacaulis;Agrobacterium
	OG0006716	periplasmic chaperone for outer membrane proteins SurA	4	Ensifer;Asticcacaulis;Agrobacterium
	OG0002937	calcineurin-like phosphoesterase family protein	3	Lysobacter;Ensifer
	OG0003312	sortase A	3	Ensifer;Streptomyces
	OG0003691	parallel beta helix pectate lyase-like protein	3	Streptomyces;Asticcacaulis;Pedobacter
	OG0003805	subtilisin family serine protease	3	Lysobacter;Stenotrophomonas
	OG0003806	hypothetical protein	3	Lysobacter;Stenotrophomonas
	OG0003876	Crp/Fnr family transcriptional regulator	3	Burkholderia;Agrobacterium
	OG0004597	SSS family solute:Na+ symporter	3	Burkholderia;Variovorax;Streptomyces
	OG0004879	sugar (pentulose or hexulose) kinase	3	Ensifer;Pedobacter
	OG0004901	RimK-like ATP-grasp domain-containing protein	3	Lysobacter;Streptomyces;Pedobacter
	OG0004922	integrase-like protein	3	Agrobacterium;Pedobacter
	OG0004946	metallopeptidase family M12-like protein	3	Lysobacter;Stenotrophomonas
	OG0005116	HEAT repeat protein	3	Burkholderia;Variovorax;Streptomyces
	OG0005121	uncharacterized protein DUF4239	3	Burkholderia;Streptomyces;Ensifer
	OG0005324	capsular polysaccharide transport system permease protein	3	Ensifer;Agrobacterium
	OG0005357	hypothetical protein	3	Variovorax;Streptomyces;Asticcacaulis
	OG0005987	uncharacterized membrane protein	3	Asticcacaulis;Agrobacterium
	OG0006024	galactan endo-1,6-beta-galactosidase	3	Streptomyces;Asticcacaulis;Pedobacter
	OG0006043	hypothetical protein	3	Variovorax;Streptomyces;Pedobacter
	OG0006044	hypothetical protein	3	Variovorax;Streptomyces;Pedobacter
	OG0006060	LuxR family transcriptional regulator	3	Burkholderia;Variovorax;Pedobacter
	OG0006086	papain like protease	3	Ensifer;Pedobacter
	OG0006165	Tfp pilus assembly protein PilF	3	Lysobacter;Stenotrophomonas
	OG0006181	hypothetical protein	3	Lysobacter;Stenotrophomonas
	OG0006182	hypothetical protein	3	Lysobacter;Stenotrophomonas
	OG0006184	helix-turn-helix protein	3	Lysobacter;Stenotrophomonas
	OG0006196	glycosyl transferase family 1	3	Lysobacter;Variovorax;Asticcacaulis
	OG0006202	cytochrome oxidase complex assembly protein 1	3	Lysobacter;Stenotrophomonas
	OG0006204	uncharacterized protein	3	Lysobacter;Agrobacterium
	OG0006206	peptidase inhibitor I78 family protein	3	Lysobacter;Stenotrophomonas
	OG0006248	glyoxylase-like metal-dependent hydrolase (beta-lactamase superfamily II)	3	Burkholderia;Variovorax;Streptomyces
	OG0006251	uncharacterized protein DUF3443	3	Burkholderia;Variovorax;Asticcacaulis
	OG0006252	uncharacterized protein DUF2844	3	Burkholderia;Variovorax;Asticcacaulis
	OG0006253	short subunit dehydrogenase	3	Burkholderia;Variovorax;Streptomyces
	OG0006256	putative alpha/beta hydrolase family protein DUF2235	3	Burkholderia;Stenotrophomonas
	OG0006264	phosphonate degradation associated HDIG domain protein	3	Burkholderia;Variovorax;Asticcacaulis
	OG0006265	alpha/beta hydrolase family protein	3	Burkholderia;Agrobacterium
	OG0006280	quinol monooxygenase YgiN	3	Burkholderia;Variovorax;Streptomyces
	OG0006281	protocatechuate 4,5-dioxygenase beta subunit	3	Burkholderia;Variovorax;Streptomyces
	OG0006283	allantoicase	3	Burkholderia;Streptomyces;Ensifer
	OG0006284	LuxR family transcriptional regulator	3	Burkholderia;Ensifer
	OG0006288	hypothetical protein	3	Burkholderia;Variovorax;Stenotrophomonas
	OG0006311	hypothetical protein	3	Burkholderia;Ensifer
	OG0006486	DNA-binding MarR family transcriptional regulator	3	Ensifer;Streptomyces
	OG0006532	beta-mannanase	3	Ensifer;Streptomyces
	OG0006598	uncharacterized membrane protein YhaH (DUF805 family)	3	Ensifer;Asticcacaulis
	OG0006606	ADP-ribosylglycohydrolase	3	Ensifer;Streptomyces
	OG0006619	hypothetical protein	3	Ensifer;Asticcacaulis
	OG0006622	putative Flp pilus-assembly TadE/G-like protein	3	Ensifer;Variovorax
	OG0006650	hypothetical protein	3	Ensifer;Asticcacaulis
	OG0006686	indolepyruvate ferredoxin oxidoreductase alpha subunit	3	Variovorax;Agrobacterium
	OG0006692	2-hydroxymuconate semialdehyde hydrolase	3	Variovorax;Stenotrophomonas
	OG0006703	GT2 family glycosyltransferase	3	Streptomyces;Agrobacterium
	OG0006717	hypothetical protein	3	Ensifer;Agrobacterium
	OG0006718	Homeodomain-like domain-containing protein	3	Ensifer;Agrobacterium
	OG0006744	aspartyl protease	3	Asticcacaulis;Stenotrophomonas
	OG0006745	hypothetical protein	3	Asticcacaulis;Agrobacterium
	OG0006794	hypothetical protein	3	Stenotrophomonas;Pedobacter
	OG0006809	inhibitor of KinA sporulation pathway (predicted exonuclease)	3	Lysobacter;Streptomyces;Pedobacter
	OG0006873	integrase-like protein	3	Agrobacterium;Pedobacter
	OG0006874	astacin (peptidase family M12A)	3	Variovorax;Streptomyces;Pedobacter
	OG0006898	glycosyl hydrolase family 18 (putative chitinase)	3	Lysobacter;Streptomyces;Pedobacter
	OG0006901	group II intron reverse transcriptase/maturase	3	Ensifer;Pedobacter
	OG0006904	P-loop uncharacterized protein DUF2791	3	Lysobacter;Burkholderia;Stenotrophomonas
	OG0006905	tellurite resistance protein TerB	3	Lysobacter;Burkholderia;Stenotrophomonas
	OG0006911	serine aminopeptidase S33 family	3	Lysobacter;Stenotrophomonas
	OG0006913	hypothetical protein	3	Lysobacter;Stenotrophomonas
	OG0006915	hypothetical protein	3	Lysobacter;Stenotrophomonas
	OG0006917	hypothetical protein	3	Lysobacter;Stenotrophomonas
	OG0006918	nicotinamide phosphoribosyltransferase	3	Lysobacter;Stenotrophomonas
	OG0006919	hypothetical protein	3	Lysobacter;Stenotrophomonas
	OG0006921	diketogulonate reductase-like aldo/keto reductase	3	Lysobacter;Burkholderia;Variovorax
	OG0006922	molybdate transport repressor ModE-like protein	3	Lysobacter;Burkholderia;Variovorax
	OG0006928	RNA polymerase sigma factor (sigma-70 family)	3	Lysobacter;Stenotrophomonas
	OG0006929	acetyltransferase (GNAT) family protein	3	Lysobacter;Stenotrophomonas
	OG0006930	hypothetical protein	3	Lysobacter;Streptomyces;Stenotrophomonas
	OG0006934	hypothetical protein	3	Lysobacter;Stenotrophomonas
	OG0006935	hypothetical protein	3	Lysobacter;Ensifer
	OG0006936	glyoxalase/bleomycin resistance protein/dioxygenase superfamily protein	3	Lysobacter;Variovorax;Streptomyces
	OG0006937	poly-beta-1,6-N-acetyl-D-glucosamine biosynthesis protein PgaD	3	Lysobacter;Stenotrophomonas
	OG0006938	hypothetical protein	3	Lysobacter;Agrobacterium
	OG0006941	hypothetical protein	3	Lysobacter;Stenotrophomonas
	OG0006942	hypothetical protein	3	Lysobacter;Ensifer
	OG0006944	hypothetical protein	3	Lysobacter;Stenotrophomonas
	OG0006946	hypothetical protein	3	Lysobacter;Stenotrophomonas
	OG0006949	hypothetical protein	3	Lysobacter;Stenotrophomonas
	OG0006950	biopolymer transport protein ExbB	3	Lysobacter;Stenotrophomonas
	OG0006951	outer membrane transport energization protein TonB	3	Lysobacter;Stenotrophomonas
	OG0006952	putative porin	3	Lysobacter;Stenotrophomonas
	OG0006953	hypothetical protein	3	Lysobacter;Stenotrophomonas
	OG0006954	filamentous hemagglutinin family protein	3	Lysobacter;Stenotrophomonas
	OG0006957	AraC family transcriptional regulator	3	Lysobacter;Variovorax;Stenotrophomonas
	OG0006960	hypothetical protein	3	Lysobacter;Ensifer
	OG0006962	hypothetical protein	3	Lysobacter;Stenotrophomonas
	OG0006963	condensation domain-containing protein	3	Lysobacter;Agrobacterium
	OG0006964	uncharacterized membrane protein (TIGR02226 family)	3	Lysobacter;Stenotrophomonas
	OG0006967	flavin-dependent dehydrogenase	3	Lysobacter;Stenotrophomonas
	OG0006968	heme exporter protein D	3	Lysobacter;Stenotrophomonas
	OG0006970	hypothetical protein	3	Lysobacter;Stenotrophomonas
	OG0006971	hypothetical protein	3	Lysobacter;Agrobacterium
	OG0006972	DMSO/TMAO reductase YedYZ heme-binding membrane subunit	3	Lysobacter;Stenotrophomonas
	OG0006973	plasmid replication DNA-binding protein KfrA	3	Lysobacter;Variovorax;Stenotrophomonas
	OG0006976	hypothetical protein	3	Lysobacter;Stenotrophomonas
	OG0006978	hypothetical protein	3	Lysobacter;Stenotrophomonas
	OG0006979	endonuclease/exonuclease/phosphatase family metal-dependent hydrolase	3	Lysobacter;Stenotrophomonas
	OG0006980	hypothetical protein	3	Lysobacter;Stenotrophomonas
	OG0006981	F subunit of K+-transporting ATPase	3	Lysobacter;Stenotrophomonas
	OG0006983	hypothetical protein	3	Lysobacter;Variovorax;Streptomyces
	OG0006984	peptidylprolyl isomerase	3	Lysobacter;Stenotrophomonas
	OG0006985	hypothetical protein	3	Lysobacter;Stenotrophomonas
	OG0006989	FecR family protein	3	Lysobacter;Stenotrophomonas
	OG0006995	uncharacterized protein DUF3325	3	Lysobacter;Stenotrophomonas
	OG0006996	hypothetical protein	3	Lysobacter;Stenotrophomonas
	OG0007000	hypothetical protein	3	Lysobacter;Stenotrophomonas
	OG0007001	uncharacterized protein DUF4019	3	Lysobacter;Stenotrophomonas
	OG0007004	phage terminase small subunit	3	Lysobacter;Agrobacterium
	OG0007008	putative metallopeptidase DUF4344	3	Lysobacter;Agrobacterium
	OG0007012	hypothetical protein	3	Lysobacter;Stenotrophomonas
	OG0007014	pimeloyl-ACP methyl ester carboxylesterase	3	Lysobacter;Burkholderia;Variovorax
	OG0007015	peptidase inhibitor I78 family protein	3	Lysobacter;Stenotrophomonas
	OG0007017	NitT/TauT family transport system ATP-binding protein	3	Lysobacter;Burkholderia;Variovorax
	OG0007018	NitT/TauT family transport system permease protein	3	Lysobacter;Burkholderia;Variovorax
	OG0007019	hypothetical protein	3	Lysobacter;Ensifer
	OG0007020	uncharacterized protein DUF4034	3	Lysobacter;Stenotrophomonas
	OG0007021	WD40 repeat protein	3	Lysobacter;Stenotrophomonas
	OG0007022	uncharacterized protein DUF1761	3	Lysobacter;Ensifer
	OG0007026	hypothetical protein	3	Lysobacter;Stenotrophomonas
	OG0007027	RNA polymerase II subunit A small phosphatase-like protein	3	Lysobacter;Stenotrophomonas
	OG0007028	hypothetical protein	3	Lysobacter;Stenotrophomonas
	OG0007029	calcineurin-like phosphoesterase family protein	3	Lysobacter;Stenotrophomonas
	OG0007030	hypothetical protein	3	Lysobacter;Stenotrophomonas
	OG0007031	prolyl oligopeptidase family protein	3	Lysobacter;Agrobacterium
	OG0007032	DNA-binding winged helix-turn-helix (wHTH) protein	3	Lysobacter;Stenotrophomonas
	OG0007033	hypothetical protein	3	Lysobacter;Stenotrophomonas
	OG0007035	hypothetical protein	3	Lysobacter;Stenotrophomonas
	OG0007036	hypothetical protein	3	Lysobacter;Stenotrophomonas
	OG0007038	hypothetical protein	3	Lysobacter;Ensifer
	OG0007039	uncharacterized protein DUF4440	3	Lysobacter;Ensifer
	OG0007042	NTE family protein	3	Lysobacter;Variovorax;Streptomyces
	OG0007043	hypothetical protein	3	Lysobacter;Stenotrophomonas
	OG0007044	EamA-like transporter family protein	3	Lysobacter;Burkholderia;Variovorax
	OG0007046	hypothetical protein	3	Lysobacter;Stenotrophomonas
	OG0007047	hypothetical protein	3	Lysobacter;Stenotrophomonas
	OG0007048	hypothetical protein	3	Lysobacter;Stenotrophomonas
	OG0007050	hypothetical protein	3	Lysobacter;Stenotrophomonas
	OG0007051	hypothetical protein	3	Lysobacter;Stenotrophomonas
	OG0007052	3-oxoacyl-[acyl-carrier-protein] synthase-3	3	Lysobacter;Stenotrophomonas
	OG0007053	putative peptide modification system cyclase	3	Lysobacter;Stenotrophomonas
	OG0007054	putative modified peptide	3	Lysobacter;Stenotrophomonas
	OG0007056	AMP-binding enzyme	3	Lysobacter;Agrobacterium
	OG0007058	SnoaL-like protein	3	Burkholderia;Variovorax;Streptomyces
	OG0007061	hypothetical protein	3	Burkholderia;Stenotrophomonas
	OG0007065	ectoine hydroxylase-related dioxygenase (phytanoyl-CoA dioxygenase family)	3	Burkholderia;Streptomyces;Ensifer
	OG0007066	hypothetical protein	3	Burkholderia;Variovorax;Streptomyces
	OG0007068	uncharacterized protein DUF2442	3	Burkholderia;Stenotrophomonas
	OG0007069	threonine/homoserine/homoserine lactone efflux protein	3	Burkholderia;Ensifer
	OG0007074	uncharacterized protein DUF4145	3	Burkholderia;Agrobacterium
	OG0007075	hopanoid biosynthesis associated radical SAM protein HpnH	3	Burkholderia;Streptomyces;Stenotrophomonas
	OG0007079	muconolactone delta-isomerase	3	Burkholderia;Ensifer
	OG0007082	EamA-like transporter family protein	3	Burkholderia;Variovorax;Ensifer
	OG0007085	predicted DNA-binding ribbon-helix-helix protein	3	Burkholderia;Ensifer
	OG0007086	iron complex transport system substrate-binding protein	3	Burkholderia;Agrobacterium
	OG0007091	proteolipid membrane potential modulator	3	Burkholderia;Ensifer
	OG0007092	hypothetical protein	3	Burkholderia;Stenotrophomonas
	OG0007093	fusaric acid resistance family protein	3	Burkholderia;Agrobacterium
	OG0007097	hypothetical protein	3	Burkholderia;Ensifer
	OG0007100	type VI secretion system protein ImpF	3	Burkholderia;Agrobacterium
	OG0007101	hypothetical protein	3	Burkholderia;Agrobacterium
	OG0007103	hypothetical protein	3	Burkholderia;Ensifer
	OG0007104	predicted ester cyclase	3	Burkholderia;Agrobacterium
	OG0007108	hypothetical protein	3	Burkholderia;Agrobacterium
	OG0007114	GT2 family glycosyltransferase	3	Burkholderia;Agrobacterium
	OG0007122	hypothetical protein	3	Burkholderia;Agrobacterium
	OG0007123	catechol 2,3-dioxygenase-like lactoylglutathione lyase family enzyme	3	Burkholderia;Ensifer
	OG0007125	4-hydroxy-2-oxovalerate aldolase	3	Burkholderia;Variovorax;Streptomyces
	OG0007126	acetaldehyde dehydrogenase	3	Burkholderia;Variovorax;Streptomyces
	OG0007128	hypothetical protein	3	Burkholderia;Variovorax;Asticcacaulis
	OG0007129	hypothetical protein	3	Burkholderia;Stenotrophomonas
	OG0007130	GntR family transcriptional regulator	3	Burkholderia;Ensifer
	OG0007132	uncharacterized protein DUF3455	3	Burkholderia;Variovorax;Streptomyces
	OG0007134	dihydroxyacetone kinase DhaL subunit	3	Burkholderia;Variovorax;Streptomyces
	OG0007137	sulfoacetaldehyde acetyltransferase	3	Burkholderia;Ensifer
	OG0007139	NCS1 family nucleobase:cation symporter-1	3	Burkholderia;Variovorax;Asticcacaulis
	OG0007140	carbohydrate ABC transporter membrane protein 1 (CUT1 family)	3	Burkholderia;Ensifer
	OG0007143	hypothetical protein	3	Burkholderia;Ensifer
	OG0007145	hypothetical protein	3	Burkholderia;Stenotrophomonas
	OG0007146	tetratricopeptide repeat protein	3	Burkholderia;Stenotrophomonas
	OG0007150	uncharacterized protein DUF1839	3	Burkholderia;Agrobacterium
	OG0007155	putative SOS response-associated peptidase YedK	3	Burkholderia;Stenotrophomonas
	OG0007156	hypothetical protein	3	Burkholderia;Ensifer
	OG0007157	histidine ammonia-lyase	3	Burkholderia;Stenotrophomonas
	OG0007168	uncharacterized protein DUF2000	3	Burkholderia;Ensifer
	OG0007169	ketosteroid isomerase-like protein	3	Burkholderia;Variovorax;Streptomyces
	OG0007178	prepilin peptidase CpaA	3	Burkholderia;Stenotrophomonas
	OG0007179	TadE-like protein	3	Burkholderia;Stenotrophomonas
	OG0007180	pilus assembly protein CpaE	3	Burkholderia;Stenotrophomonas
	OG0007181	uncharacterized protein DUF3613	3	Burkholderia;Stenotrophomonas
	OG0007182	amino acid ABC transporter membrane protein 2 (PAAT family)	3	Burkholderia;Agrobacterium
	OG0007185	DDE family transposase	3	Burkholderia;Variovorax;Streptomyces
	OG0007433	capsular polysaccharide export protein	3	Ensifer;Agrobacterium
	OG0007434	5-carboxymethyl-2-hydroxymuconate isomerase	3	Ensifer;Streptomyces
	OG0007435	uncharacterized membrane protein	3	Ensifer;Asticcacaulis
	OG0007436	carbohydrate ABC transporter substrate-binding protein (CUT1 family)	3	Ensifer;Streptomyces
	OG0007438	class 3 adenylate cyclase	3	Ensifer;Streptomyces
	OG0007443	hypothetical protein	3	Ensifer;Variovorax
	OG0007444	Sel1 repeat-containing protein	3	Ensifer;Variovorax
	OG0007446	Ca-activated chloride channel family protein	3	Ensifer;Variovorax
	OG0007447	tripartite ATP-independent transporter DctQ subunit	3	Ensifer;Variovorax
	OG0007448	dolichyl-phosphate-mannose-protein mannosyltransferase	3	Ensifer;Streptomyces
	OG0007450	hypothetical protein	3	Ensifer;Stenotrophomonas
	OG0007451	uncharacterized protein DUF4194	3	Ensifer;Stenotrophomonas
	OG0007452	uncharacterized protein YPO0396	3	Ensifer;Stenotrophomonas
	OG0007453	uncharacterized protein DUF2220	3	Ensifer;Stenotrophomonas
	OG0007454	predicted flap endonuclease-1-like 5' DNA nuclease	3	Ensifer;Asticcacaulis
	OG0007455	carbohydrate ABC transporter substrate-binding protein (CUT1 family)	3	Ensifer;Asticcacaulis
	OG0007456	sugar (pentulose or hexulose) kinase	3	Ensifer;Streptomyces
	OG0007458	hypothetical protein	3	Ensifer;Streptomyces
	OG0007459	dimethylargininase	3	Ensifer;Streptomyces
	OG0007460	L-ectoine synthase	3	Ensifer;Streptomyces
	OG0007462	methyltransferase family protein	3	Ensifer;Streptomyces
	OG0007464	DNA-binding CsgD family transcriptional regulator	3	Ensifer;Variovorax
	OG0007467	hypothetical protein	3	Ensifer;Variovorax
	OG0007468	AAA domain-containing protein	3	Ensifer;Streptomyces
	OG0007469	aminoglycoside 3-N-acetyltransferase-2	3	Ensifer;Streptomyces
	OG0007471	carbohydrate ABC transporter substrate-binding protein (CUT1 family)	3	Ensifer;Variovorax
	OG0007472	capsular polysaccharide transport system permease protein	3	Ensifer;Agrobacterium
	OG0007473	HupE/UreJ protein	3	Ensifer;Variovorax
	OG0007474	hypothetical protein	3	Ensifer;Variovorax
	OG0007475	(3S)-malyl-CoA thioesterase	3	Ensifer;Streptomyces
	OG0007476	hypothetical protein	3	Ensifer;Streptomyces
	OG0007477	monosaccharide ABC transporter ATP-binding protein (CUT2 family)	3	Ensifer;Streptomyces
	OG0007479	dienelactone hydrolase	3	Ensifer;Streptomyces
	OG0007480	hypothetical protein	3	Ensifer;Asticcacaulis
	OG0007484	TadE-like protein	3	Ensifer;Variovorax
	OG0007485	GT2 family glycosyltransferase	3	Ensifer;Asticcacaulis
	OG0007486	hypothetical protein	3	Ensifer;Asticcacaulis
	OG0007487	hypothetical protein	3	Ensifer;Variovorax
	OG0007489	acyl-CoA synthetase (AMP-forming)/AMP-acid ligase II	3	Ensifer;Asticcacaulis
	OG0007492	DNA-binding transcriptional MerR regulator	3	Ensifer;Streptomyces
	OG0007495	FkbM family methyltransferase	3	Ensifer;Streptomyces
	OG0007557	indolepyruvate ferredoxin oxidoreductase beta subunit	3	Variovorax;Agrobacterium
	OG0007558	4-hydroxy-tetrahydrodipicolinate synthase	3	Variovorax;Agrobacterium
	OG0007571	hypothetical protein	3	Variovorax;Agrobacterium
	OG0007574	NUDIX domain-containing protein	3	Variovorax;Agrobacterium
	OG0007579	type III secretion system (T3SS) SseB-like protein	3	Variovorax;Stenotrophomonas
	OG0007584	uncharacterized iron-regulated protein	3	Variovorax;Stenotrophomonas
	OG0007586	uncharacterized membrane protein	3	Variovorax;Agrobacterium
	OG0007590	hypothetical protein	3	Variovorax;Stenotrophomonas
	OG0007591	2-dehydropantoate 2-reductase	3	Streptomyces;Agrobacterium
	OG0007593	glycerol-3-phosphate dehydrogenase	3	Streptomyces;Agrobacterium
	OG0007594	thioredoxin reductase	3	Streptomyces;Agrobacterium
	OG0007597	methyltransferase family protein	3	Streptomyces;Stenotrophomonas
	OG0007601	hypothetical protein	3	Streptomyces;Agrobacterium
	OG0007602	saccharopine dehydrogenase-like NADP-dependent oxidoreductase	3	Streptomyces;Agrobacterium
	OG0007607	RpiR family transcriptional regulator	3	Streptomyces;Agrobacterium
	OG0007610	Z1 domain-containing protein	3	Streptomyces;Agrobacterium
	OG0007612	Ser/Thr protein kinase RdoA (MazF antagonist)	3	Streptomyces;Stenotrophomonas
	OG0007615	AAA domain-containing protein	3	Streptomyces;Agrobacterium
	OG0007617	N-methylglutamate synthase subunit A	3	Streptomyces;Agrobacterium
	OG0007618	N-methylglutamate synthase subunit B	3	Streptomyces;Agrobacterium
	OG0007621	hypothetical protein	3	Ensifer;Agrobacterium
	OG0007622	hypothetical protein	3	Ensifer;Agrobacterium
	OG0007623	hypothetical protein	3	Ensifer;Agrobacterium
	OG0007624	hypothetical protein	3	Ensifer;Agrobacterium
	OG0007625	hypothetical protein	3	Ensifer;Agrobacterium
	OG0007626	PAS domain-containing protein	3	Ensifer;Agrobacterium
	OG0007627	cytochrome c oxidase cbb3-type subunit 4	3	Ensifer;Agrobacterium
	OG0007628	signal transduction histidine kinase	3	Ensifer;Agrobacterium
	OG0007629	PAP2 superfamily protein	3	Ensifer;Agrobacterium
	OG0007630	hypothetical protein	3	Ensifer;Agrobacterium
	OG0007631	phospholipase/carboxylesterase	3	Ensifer;Agrobacterium
	OG0007632	amino acid/amide ABC transporter substrate-binding protein (HAAT family)	3	Ensifer;Agrobacterium
	OG0007633	hypothetical protein	3	Ensifer;Agrobacterium
	OG0007634	hypothetical protein	3	Ensifer;Agrobacterium
	OG0007635	hypothetical protein	3	Ensifer;Agrobacterium
	OG0007665	glucoamylase	3	Asticcacaulis;Agrobacterium
	OG0007666	regulator of ribonuclease activity B	3	Asticcacaulis;Stenotrophomonas
	OG0007667	plasmid stabilization system protein ParE	3	Asticcacaulis;Agrobacterium
	OG0007669	hypothetical protein	3	Asticcacaulis;Stenotrophomonas
	OG0007670	uncharacterized protein (TIGR02444 family)	3	Asticcacaulis;Agrobacterium
	OG0007671	hypothetical protein	3	Asticcacaulis;Stenotrophomonas
	OG0007672	hypothetical protein	3	Asticcacaulis;Agrobacterium
	OG0007673	hypothetical protein	3	Asticcacaulis;Agrobacterium
	OG0007675	hypothetical protein	3	Asticcacaulis;Stenotrophomonas
	OG0007676	O-antigen ligase	3	Asticcacaulis;Agrobacterium
	OG0007677	O-antigen ligase	3	Asticcacaulis;Agrobacterium
	OG0007678	glycosyl transferase family 25	3	Asticcacaulis;Agrobacterium
	OG0007680	AAA ATPase-like protein	3	Asticcacaulis;Agrobacterium
	OG0007681	glycosyl hydrolase family 101	3	Asticcacaulis;Agrobacterium
	OG0002365	hypothetical protein	2	Stenotrophomonas
	OG0002515	tellurite resistance protein TerA	2	Streptomyces;Pedobacter
	OG0003136	acyl transferase domain-containing protein	2	Lysobacter;Streptomyces
	OG0003445	uncharacterized protein (AIM24 family)	2	Lysobacter;Streptomyces
	OG0003685	hypothetical protein	2	Agrobacterium
	OG0003767	SpoIID/LytB domain protein	2	Lysobacter;Streptomyces
	OG0004417	hypothetical protein	2	Stenotrophomonas
	OG0004488	streptogrisin C	2	Lysobacter;Streptomyces
	OG0004782	trimethylamine--corrinoid protein Co-methyltransferase	2	Ensifer
	OG0004864	hydantoinase/oxoprolinase-like protein	2	Agrobacterium
	OG0004910	Tfp pilus assembly protein PilF	2	Streptomyces;Pedobacter
	OG0005086	TRAP-type uncharacterized transport system substrate-binding protein	2	Burkholderia;Variovorax
	OG0005360	TfdA family taurine catabolism dioxygenase TauD	2	Variovorax;Streptomyces
	OG0005999	type I phosphodiesterase/nucleotide pyrophosphatase	2	Lysobacter;Pedobacter
	OG0006061	aspartyl/asparaginyl beta-hydroxylase	2	Asticcacaulis;Pedobacter
	OG0006125	uncharacterized protein DUF4034	2	Lysobacter;Streptomyces
	OG0006246	hypothetical protein	2	Burkholderia;Variovorax
	OG0006254	TniQ protein	2	Burkholderia;Variovorax
	OG0006282	4-oxalomesaconate hydratase	2	Burkholderia;Variovorax
	OG0006285	Beta-barrel assembly machine subunit BamC	2	Burkholderia;Variovorax
	OG0006291	carbonic anhydrase	2	Burkholderia;Streptomyces
	OG0006488	aspartyl-tRNA(Asn)/glutamyl-tRNA(Gln) amidotransferase subunit A	2	Ensifer
	OG0006490	hypothetical protein	2	Ensifer
	OG0006510	shikimate 5-dehydrogenase	2	Ensifer
	OG0006545	LacI family transcriptional regulator	2	Ensifer
	OG0006552	resolvase-like protein	2	Ensifer
	OG0006559	hypothetical protein	2	Ensifer
	OG0006566	polysaccharide lyase-like protein	2	Ensifer
	OG0006574	glycosyl transferase family 2	2	Ensifer
	OG0006609	dual specificity protein phosphatase-like protein	2	Ensifer
	OG0006610	iron(III) transport system substrate-binding protein	2	Ensifer
	OG0006620	hypothetical protein	2	Ensifer
	OG0006769	zonular occludens toxin Zot	2	Stenotrophomonas
	OG0006770	uncharacterized protein DUF2628	2	Stenotrophomonas
	OG0006774	tail length tape measure protein	2	Agrobacterium
	OG0006775	hypothetical protein	2	Agrobacterium
	OG0006776	hypothetical protein	2	Agrobacterium
	OG0006777	SOS-response transcriptional repressor LexA	2	Agrobacterium
	OG0006778	hypothetical protein	2	Agrobacterium
	OG0006779	NUDIX domain-containing protein	2	Agrobacterium
	OG0006781	hypothetical protein	2	Agrobacterium
	OG0006785	hyaluronate lyase	2	Streptomyces;Pedobacter
	OG0006788	hypothetical protein	2	Burkholderia;Pedobacter
	OG0006865	NRPS condensation-like uncharacterized protein	2	Lysobacter;Pedobacter
	OG0006902	surfactin synthase thioesterase subunit	2	Lysobacter;Streptomyces
	OG0006909	PEGA domain-containing protein	2	Lysobacter;Asticcacaulis
	OG0006916	hypothetical protein	2	Lysobacter;Streptomyces
	OG0006948	dynein-related subfamily AAA family protein	2	Lysobacter;Streptomyces
	OG0006956	hypothetical protein	2	Lysobacter;Streptomyces
	OG0007040	hypothetical protein	2	Lysobacter;Streptomyces
	OG0007057	hypothetical protein	2	Burkholderia;Variovorax
	OG0007064	NAD(P)-dependent dehydrogenase (short-subunit alcohol dehydrogenase family)	2	Burkholderia;Asticcacaulis
	OG0007072	phage integrase family protein	2	Burkholderia;Variovorax
	OG0007073	replication initiator protein	2	Burkholderia;Variovorax
	OG0007095	hypothetical protein	2	Burkholderia;Variovorax
	OG0007096	hypothetical protein	2	Burkholderia;Variovorax
	OG0007098	acetoacetate decarboxylase	2	Burkholderia;Streptomyces
	OG0007105	gentisate 1,2-dioxygenase	2	Burkholderia;Variovorax
	OG0007112	putative superfamily III holin-X	2	Burkholderia;Variovorax
	OG0007119	tetratricopeptide repeat protein	2	Burkholderia;Streptomyces
	OG0007121	rhodanese-related sulfurtransferase	2	Burkholderia;Variovorax
	OG0007138	protein TonB	2	Burkholderia;Variovorax
	OG0007142	feruloyl-CoA synthase	2	Burkholderia;Variovorax
	OG0007147	hypothetical protein	2	Burkholderia;Streptomyces
	OG0007442	(3S)-malyl-CoA thioesterase	2	Ensifer
	OG0007482	hypothetical protein	2	Ensifer
	OG0007496	hypothetical protein	2	Ensifer
	OG0007559	predicted MFS family arabinose efflux permease	2	Variovorax;Streptomyces
	OG0007573	acetyl-CoA acetyltransferase	2	Variovorax;Streptomyces
	OG0007587	hypothetical protein	2	Variovorax;Streptomyces
	OG0007609	CelD/BcsL family acetyltransferase involved in cellulose biosynthesis	2	Streptomyces;Asticcacaulis
	OG0007718	hypothetical protein	2	Stenotrophomonas
	OG0007732	hypothetical protein	2	Stenotrophomonas
	OG0007736	hypothetical protein	2	Stenotrophomonas
	OG0007737	uncharacterized protein DUF1311	2	Stenotrophomonas
	OG0007755	uncharacterized protein DUF4260	2	Variovorax;Pedobacter
	OG0007765	DKNYY family protein	2	Variovorax;Pedobacter
	OG0007766	lipase (class 3)	2	Lysobacter;Pedobacter
	OG0007767	uncharacterized protein DUF4267	2	Streptomyces;Pedobacter
	OG0007776	hypothetical protein	2	Streptomyces;Pedobacter
	OG0007789	uncharacterized protein (TIGR04222 family)	2	Lysobacter;Pedobacter
	OG0007794	hypothetical protein	2	Streptomyces;Pedobacter
	OG0007826	Zn-dependent M28 family amino/carboxypeptidase	2	Lysobacter;Pedobacter
	OG0007845	glycosyl hydrolase family 115 (putative glucuronidase)	2	Asticcacaulis;Pedobacter
	OG0007850	uncharacterized protein (DUF1015 family)	2	Streptomyces;Pedobacter
	OG0007853	hypothetical protein	2	Streptomyces;Pedobacter
	OG0007871	tellurium resistance protein TerZ	2	Streptomyces;Pedobacter
	OG0007901	uncharacterized protein DUF3472	2	Lysobacter;Pedobacter
	OG0007905	hypothetical protein	2	Variovorax;Pedobacter
	OG0007932	serine/threonine protein kinase	2	Variovorax;Pedobacter
	OG0008005	endo-1,4-beta-xylanase	2	Streptomyces;Pedobacter
	OG0008006	lysozyme family protein	2	Variovorax;Pedobacter
	OG0008055	uncharacterized protein (TIGR02391 family)	2	Burkholderia;Pedobacter
	OG0008105	hypothetical protein	2	Asticcacaulis;Pedobacter
	OG0008106	hypothetical protein	2	Asticcacaulis;Pedobacter
	OG0008264	uncharacterized protein DUF4256	2	Variovorax;Pedobacter
	OG0008302	epi-isozizaene synthase	2	Streptomyces;Pedobacter
	OG0008307	luciferase family oxidoreductase group 1	2	Burkholderia;Pedobacter
	OG0008364	peroxiredoxin	2	Variovorax;Pedobacter
	OG0008405	hexosaminidase	2	Streptomyces;Pedobacter
	OG0008428	inositol oxygenase	2	Asticcacaulis;Pedobacter
	OG0008441	alpha-ketoglutarate-dependent taurine dioxygenase	2	Lysobacter;Burkholderia
	OG0008445	alkylated DNA repair dioxygenase AlkB	2	Lysobacter;Asticcacaulis
	OG0008446	uncharacterized protein DUF4153	2	Lysobacter;Asticcacaulis
	OG0008448	hypothetical protein	2	Lysobacter;Asticcacaulis
	OG0008453	uncharacterized protein YegL	2	Lysobacter;Streptomyces
	OG0008454	protein phosphatase 2C-like protein	2	Lysobacter;Streptomyces
	OG0008455	hypothetical protein	2	Lysobacter;Streptomyces
	OG0008456	hypothetical protein	2	Lysobacter;Streptomyces
	OG0008457	2-polyprenyl-6-methoxyphenol hydroxylase-like FAD-dependent oxidoreductase	2	Lysobacter;Streptomyces
	OG0008458	opacity protein-like surface antigen	2	Lysobacter;Asticcacaulis
	OG0008459	thioesterase superfamily protein	2	Lysobacter;Variovorax
	OG0008461	hypothetical protein	2	Lysobacter;Streptomyces
	OG0008464	subtilase family protein	2	Lysobacter;Streptomyces
	OG0008468	Rps23 Pro-64 3,4-dihydroxylase Tpa1-like proline 4-hydroxylase	2	Lysobacter;Variovorax
	OG0008469	hypothetical protein	2	Lysobacter;Streptomyces
	OG0008473	SWIM zinc finger	2	Lysobacter;Streptomyces
	OG0008474	hypothetical protein	2	Lysobacter;Streptomyces
	OG0008475	hypothetical protein	2	Lysobacter;Streptomyces
	OG0008476	Mg-chelatase subunit ChlD	2	Lysobacter;Streptomyces
	OG0008479	hypothetical protein	2	Lysobacter;Streptomyces
	OG0008480	hydroxymethylglutaryl-CoA synthase	2	Lysobacter;Streptomyces
	OG0008481	methyltransferase family protein	2	Lysobacter;Streptomyces
	OG0008483	malonyl CoA-acyl carrier protein transacylase	2	Lysobacter;Streptomyces
	OG0008485	WS/DGAT/MGAT family acyltransferase	2	Lysobacter;Streptomyces
	OG0008486	hypothetical protein	2	Lysobacter;Streptomyces
	OG0008487	hypothetical protein	2	Lysobacter;Variovorax
	OG0008490	SMI1/KNR4 family protein SUKH-1	2	Lysobacter;Streptomyces
	OG0008491	hypothetical protein	2	Lysobacter;Variovorax
	OG0008492	hypothetical protein	2	Lysobacter;Streptomyces
	OG0008493	hypothetical protein	2	Lysobacter;Streptomyces
	OG0008495	hypothetical protein	2	Lysobacter;Burkholderia
	OG0008496	CHAT domain-containing protein	2	Lysobacter;Asticcacaulis
	OG0008498	uncharacterized protein DUF563	2	Lysobacter;Asticcacaulis
	OG0008499	pectate lyase-like protein	2	Lysobacter;Streptomyces
	OG0008500	pectate lyase	2	Lysobacter;Streptomyces
	OG0008502	hypothetical protein	2	Lysobacter;Variovorax
	OG0008503	SnoaL-like polyketide cyclase	2	Lysobacter;Streptomyces
	OG0008504	uncharacterized protein DUF2785	2	Lysobacter;Streptomyces
	OG0008505	hypothetical protein	2	Lysobacter;Burkholderia
	OG0008507	hypothetical protein	2	Lysobacter;Streptomyces
	OG0008508	phosphoadenosine phosphosulfate reductase family protein	2	Lysobacter;Stenotrophomonas
	OG0008509	hypothetical protein	2	Lysobacter;Burkholderia
	OG0008510	hypothetical protein	2	Lysobacter;Burkholderia
	OG0008511	uncharacterized protein DUF4291	2	Lysobacter;Streptomyces
	OG0008516	hypothetical protein	2	Lysobacter;Variovorax
	OG0008517	phosphate-selective porin OprO/OprP	2	Lysobacter;Asticcacaulis
	OG0008518	uncharacterized protein DUF2292	2	Lysobacter;Asticcacaulis
	OG0008520	tetratricopeptide repeat protein	2	Lysobacter;Variovorax
	OG0008522	hypothetical protein	2	Lysobacter;Streptomyces
	OG0008523	DMSO reductase anchor subunit	2	Lysobacter;Burkholderia
	OG0008525	hypothetical protein	2	Lysobacter;Streptomyces
	OG0008526	GlcNAc-PI de-N-acetylase	2	Lysobacter;Burkholderia
	OG0008527	YcxB-like protein	2	Lysobacter;Asticcacaulis
	OG0008528	hypothetical protein	2	Lysobacter;Variovorax
	OG0008529	hypothetical protein	2	Lysobacter;Asticcacaulis
	OG0008531	TROVE domain-containing protein	2	Lysobacter;Streptomyces
	OG0008539	ADP-ribosylglycohydrolase	2	Lysobacter;Streptomyces
	OG0008541	hypothetical protein	2	Lysobacter;Stenotrophomonas
	OG0008545	PH (Pleckstrin Homology) domain-containing protein	2	Lysobacter;Streptomyces
	OG0008546	uncharacterized MAPEG superfamily protein	2	Lysobacter;Variovorax
	OG0008548	hypothetical protein	2	Lysobacter;Stenotrophomonas
	OG0008549	dynein-related subfamily AAA family protein	2	Lysobacter;Stenotrophomonas
	OG0008551	branched-subunit amino acid transport protein	2	Burkholderia;Variovorax
	OG0008552	hypothetical protein	2	Burkholderia;Variovorax
	OG0008553	predicted lipid-binding transport protein (Tim44 family)	2	Burkholderia;Variovorax
	OG0008554	Fe-S oxidoreductase	2	Burkholderia;Variovorax
	OG0008556	WYL domain-containing protein	2	Burkholderia;Stenotrophomonas
	OG0008557	lipid A 3-O-deacylase PagL	2	Burkholderia;Variovorax
	OG0008558	hypothetical protein	2	Burkholderia;Variovorax
	OG0008559	uncharacterized membrane protein	2	Burkholderia;Variovorax
	OG0008560	glutamate--cysteine ligase	2	Burkholderia;Variovorax
	OG0008561	hypothetical protein	2	Burkholderia;Variovorax
	OG0008562	VanZ family protein	2	Burkholderia;Variovorax
	OG0008563	cholesterol transport system auxiliary component	2	Burkholderia;Variovorax
	OG0008564	hypothetical protein	2	Burkholderia;Variovorax
	OG0008565	hypothetical protein	2	Burkholderia;Variovorax
	OG0008566	uncharacterized protein DUF3108	2	Burkholderia;Variovorax
	OG0008567	uncharacterized protein DUF3567	2	Burkholderia;Variovorax
	OG0008568	uncharacterized protein DUF1840	2	Burkholderia;Variovorax
	OG0008569	anti-sigma regulatory factor (Ser/Thr protein kinase)	2	Burkholderia;Streptomyces
	OG0008570	serine/threonine-protein kinase RsbT	2	Burkholderia;Streptomyces
	OG0008571	rsbT antagonist protein RsbS	2	Burkholderia;Streptomyces
	OG0008572	rsbT co-antagonist protein RsbR	2	Burkholderia;Streptomyces
	OG0008573	FRG domain-containing protein	2	Burkholderia;Variovorax
	OG0008575	glucoamylase	2	Burkholderia;Variovorax
	OG0008576	Fis family two component transcriptional regulator	2	Burkholderia;Variovorax
	OG0008577	uncharacterized protein DUF4390	2	Burkholderia;Variovorax
	OG0008579	type II secretion system protein N (GspN)	2	Burkholderia;Variovorax
	OG0008580	general secretion pathway protein M	2	Burkholderia;Variovorax
	OG0008581	general secretion pathway protein L	2	Burkholderia;Variovorax
	OG0008582	transporter (CPA2 family)	2	Burkholderia;Variovorax
	OG0008583	ATP synthase protein I	2	Burkholderia;Variovorax
	OG0008584	acyl carrier protein	2	Burkholderia;Asticcacaulis
	OG0008585	3-oxoacyl-[acyl-carrier-protein] synthase-3	2	Burkholderia;Asticcacaulis
	OG0008586	FkbM family methyltransferase	2	Burkholderia;Asticcacaulis
	OG0008588	hypothetical protein	2	Burkholderia;Variovorax
	OG0008589	predicted MFS family arabinose efflux permease	2	Burkholderia;Variovorax
	OG0008590	hypothetical protein	2	Burkholderia;Variovorax
	OG0008591	NADP-dependent 3-hydroxy acid dehydrogenase YdfG	2	Burkholderia;Variovorax
	OG0008592	acetolactate synthase-1/2/3 large subunit	2	Burkholderia;Variovorax
	OG0008593	NAD(P)-dependent dehydrogenase (short-subunit alcohol dehydrogenase family)	2	Burkholderia;Variovorax
	OG0008594	hypothetical protein	2	Burkholderia;Variovorax
	OG0008595	hypothetical protein	2	Burkholderia;Variovorax
	OG0008596	LuxR family transcriptional regulator	2	Burkholderia;Variovorax
	OG0008597	amino acid/amide ABC transporter substrate-binding protein (HAAT family)	2	Burkholderia;Streptomyces
	OG0008598	hypothetical protein	2	Burkholderia;Variovorax
	OG0008599	squalene-hopene/tetraprenyl-beta-curcumene cyclase	2	Burkholderia;Streptomyces
	OG0008600	hypothetical protein	2	Burkholderia;Asticcacaulis
	OG0008603	uncharacterized protein DUF2783	2	Burkholderia;Variovorax
	OG0008604	hypothetical protein	2	Burkholderia;Variovorax
	OG0008605	nitroreductase family protein	2	Burkholderia;Streptomyces
	OG0008607	phasin family protein	2	Burkholderia;Variovorax
	OG0008613	spherulation-specific family 4 protein	2	Burkholderia;Streptomyces
	OG0008615	prolyl-tRNA editing enzyme YbaK/EbsC (Cys-tRNA(Pro) deacylase)	2	Burkholderia;Streptomyces
	OG0008616	hypothetical protein	2	Burkholderia;Variovorax
	OG0008617	hypothetical protein	2	Burkholderia;Asticcacaulis
	OG0008618	hypothetical protein	2	Burkholderia;Variovorax
	OG0008619	hypothetical protein	2	Burkholderia;Variovorax
	OG0008620	YihY family inner membrane protein	2	Burkholderia;Variovorax
	OG0008621	hypothetical protein	2	Burkholderia;Variovorax
	OG0008622	DJ-1/PfpI family protein	2	Burkholderia;Streptomyces
	OG0008623	pimeloyl-ACP methyl ester carboxylesterase	2	Burkholderia;Variovorax
	OG0008625	phosphonopyruvate decarboxylase	2	Burkholderia;Streptomyces
	OG0008626	peptidase M30-like protein	2	Burkholderia;Variovorax
	OG0008627	choline monooxygenase	2	Burkholderia;Variovorax
	OG0008628	hypothetical protein	2	Burkholderia;Variovorax
	OG0008629	5-carboxy-2-oxohept-3-enedioate decarboxylase HpaG1 subunit	2	Burkholderia;Variovorax
	OG0008630	hypothetical protein	2	Burkholderia;Variovorax
	OG0008633	hypothetical protein	2	Burkholderia;Variovorax
	OG0008637	uncharacterized protein (TIGR03118 family)	2	Burkholderia;Variovorax
	OG0008638	uncharacterized protein YukJ	2	Burkholderia;Streptomyces
	OG0008639	catechol 2,3-dioxygenase-like lactoylglutathione lyase family enzyme	2	Burkholderia;Variovorax
	OG0008641	protocatechuate 4,5-dioxygenase alpha subunit	2	Burkholderia;Variovorax
	OG0008644	hypothetical protein	2	Burkholderia;Streptomyces
	OG0008645	shikimate kinase	2	Burkholderia;Streptomyces
	OG0008648	membrane protein implicated in regulation of membrane protease activity	2	Burkholderia;Variovorax
	OG0008649	ZipA-like protein with FtsZ-binding domain	2	Burkholderia;Variovorax
	OG0008650	hypothetical protein	2	Burkholderia;Variovorax
	OG0008651	phasin family protein	2	Burkholderia;Variovorax
	OG0008652	etoposide-induced protein 2.4 (EI24)	2	Burkholderia;Variovorax
	OG0008653	ATP-dependent DNA helicase RecQ	2	Burkholderia;Variovorax
	OG0008655	quercetin dioxygenase-like cupin family protein	2	Burkholderia;Variovorax
	OG0008658	hypothetical protein	2	Burkholderia;Stenotrophomonas
	OG0008659	anthranilate 1,2-dioxygenase small subunit	2	Burkholderia;Variovorax
	OG0008660	Xaa-Pro aminopeptidase	2	Burkholderia;Streptomyces
	OG0008661	response regulator receiver domain-containing protein	2	Burkholderia;Variovorax
	OG0008662	hypothetical protein	2	Burkholderia;Variovorax
	OG0008663	uncharacterized protein DUF3579	2	Burkholderia;Variovorax
	OG0008664	kynurenine formamidase	2	Burkholderia;Variovorax
	OG0008665	uncharacterized membrane protein	2	Burkholderia;Variovorax
	OG0008666	uncharacterized protein DUF3311	2	Burkholderia;Streptomyces
	OG0008667	uncharacterized protein DUF1841	2	Burkholderia;Variovorax
	OG0008668	hypothetical protein	2	Burkholderia;Stenotrophomonas
	OG0008669	uncharacterized protein DUF3619	2	Burkholderia;Variovorax
	OG0008670	amino acid/amide ABC transporter substrate-binding protein (HAAT family)	2	Burkholderia;Variovorax
	OG0008671	uncharacterized protein DUF2818	2	Burkholderia;Variovorax
	OG0008672	short chain enoyl-CoA hydratase /enoyl-CoA hydratase	2	Burkholderia;Variovorax
	OG0008677	Beta-barrel assembly machine subunit BamE	2	Burkholderia;Variovorax
	OG0008678	IclR family transcriptional regulator	2	Burkholderia;Variovorax
	OG0008679	ammonium transporter	2	Burkholderia;Variovorax
	OG0008680	exoribonuclease-2	2	Burkholderia;Variovorax
	OG0008681	uncharacterized protein	2	Burkholderia;Variovorax
	OG0008682	CNP1-like family protein	2	Burkholderia;Variovorax
	OG0008683	hypothetical protein	2	Burkholderia;Variovorax
	OG0008684	MFS transporter	2	Burkholderia;Variovorax
	OG0008685	4-amino-4-deoxy-L-arabinose transferase-like glycosyltransferase	2	Burkholderia;Variovorax
	OG0008686	methionyl-tRNA formyltransferase	2	Burkholderia;Variovorax
	OG0008688	benzoyl-CoA oxygenase subunit B	2	Burkholderia;Variovorax
	OG0008689	2,3-dihydro-2,3-dihydroxybenzoyl-CoA ring cleavage enzyme	2	Burkholderia;Variovorax
	OG0008690	XRE family transcriptional regulator	2	Burkholderia;Variovorax
	OG0008691	uncharacterized protein DUF4863	2	Burkholderia;Variovorax
	OG0008692	UvrA family protein	2	Burkholderia;Variovorax
	OG0008693	amino acid/amide ABC transporter membrane protein 2 (HAAT family)	2	Burkholderia;Variovorax
	OG0008694	amino acid/amide ABC transporter membrane protein 1 (HAAT family)	2	Burkholderia;Variovorax
	OG0008696	winged helix family two component transcriptional regulator	2	Burkholderia;Variovorax
	OG0008697	magnesium chelatase subunit I	2	Burkholderia;Streptomyces
	OG0008698	uncharacterized protein DUF3311	2	Burkholderia;Variovorax
	OG0008699	hypothetical protein	2	Burkholderia;Asticcacaulis
	OG0008700	citrate synthase	2	Burkholderia;Variovorax
	OG0008701	hypothetical protein	2	Burkholderia;Variovorax
	OG0008703	uncharacterized integral membrane protein	2	Burkholderia;Variovorax
	OG0008704	putative integrase	2	Burkholderia;Stenotrophomonas
	OG0008705	phage integrase family protein	2	Burkholderia;Stenotrophomonas
	OG0008706	hypothetical protein	2	Burkholderia;Variovorax
	OG0008707	hypothetical protein	2	Burkholderia;Variovorax
	OG0008710	uncharacterized protein DUF4136	2	Burkholderia;Variovorax
	OG0008711	acetyl-CoA carboxylase carboxyltransferase subunit alpha	2	Burkholderia;Variovorax
	OG0008712	3-deoxy-D-manno-octulosonic acid hydroxylase-like protein	2	Burkholderia;Variovorax
	OG0008713	carbohydrate ABC transporter membrane protein 2 (CUT1 family)	2	Burkholderia;Ensifer
	OG0008714	lipid-binding SYLF domain-containing protein	2	Burkholderia;Variovorax
	OG0008716	PhzF family phenazine biosynthesis protein	2	Burkholderia;Streptomyces
	OG0008717	hypothetical protein	2	Burkholderia;Variovorax
	OG0008721	succinate dehydrogenase/fumarate reductase flavoprotein subunit	2	Burkholderia;Streptomyces
	OG0008722	L-alanine-DL-glutamate epimerase-like enolase superfamily enzyme	2	Burkholderia;Variovorax
	OG0008723	hypothetical protein	2	Burkholderia;Asticcacaulis
	OG0008724	DNA excision repair protein ERCC-2	2	Burkholderia;Variovorax
	OG0008725	hypothetical protein	2	Burkholderia;Variovorax
	OG0008726	dihydrolipoamide dehydrogenase	2	Burkholderia;Variovorax
	OG0008727	uncharacterized protein (TIGR02118 family)	2	Burkholderia;Streptomyces
	OG0008728	acetyl-CoA synthetase	2	Burkholderia;Streptomyces
	OG0008730	hypothetical protein	2	Burkholderia;Variovorax
	OG0008736	hypothetical protein	2	Burkholderia;Variovorax
	OG0008741	antitoxin CptB	2	Burkholderia;Variovorax
	OG0008742	citrate lyase subunit beta/citryl-CoA lyase	2	Burkholderia;Variovorax
	OG0008743	hydroxymethylpyrimidine/phosphomethylpyrimidine kinase	2	Burkholderia;Variovorax
	OG0008744	MaoC dehydratase-like protein	2	Burkholderia;Streptomyces
	OG0008745	3-oxoacyl-[acyl-carrier protein] reductase	2	Burkholderia;Streptomyces
	OG0008746	uncharacterized protein DUF4337	2	Burkholderia;Variovorax
	OG0008747	uncharacterized protein DUF4149	2	Burkholderia;Variovorax
	OG0008748	uncharacterized repeat protein (TIGR03837 family)	2	Burkholderia;Variovorax
	OG0008749	uncharacterized protein DUF721	2	Burkholderia;Variovorax
	OG0008752	TM2 domain-containing membrane protein YozV	2	Burkholderia;Variovorax
	OG0008753	putative signal transducing protein	2	Burkholderia;Variovorax
	OG0008754	STE24 endopeptidase	2	Burkholderia;Variovorax
	OG0008755	predicted cobalt transporter CbtA	2	Burkholderia;Streptomyces
	OG0009089	hypothetical protein	2	Ensifer
	OG0009090	hypothetical protein	2	Ensifer
	OG0009091	CheY-like chemotaxis protein	2	Ensifer
	OG0009092	hypothetical protein	2	Ensifer
	OG0009093	hypothetical protein	2	Ensifer
	OG0009094	hypothetical protein	2	Ensifer
	OG0009095	O-antigen/teichoic acid export membrane protein	2	Ensifer
	OG0009096	hypothetical protein	2	Ensifer
	OG0009097	hypothetical protein	2	Ensifer
	OG0009098	putative ABC transport system ATP-binding protein	2	Ensifer
	OG0009099	putative ABC transport system permease protein	2	Ensifer
	OG0009100	hypothetical protein	2	Ensifer
	OG0009101	hypothetical protein	2	Ensifer
	OG0009102	hypothetical protein	2	Ensifer
	OG0009103	hypothetical protein	2	Ensifer
	OG0009104	hypothetical protein	2	Ensifer
	OG0009105	ATP-binding cassette subfamily C protein	2	Ensifer
	OG0009106	hypothetical protein	2	Ensifer
	OG0009107	hypothetical protein	2	Ensifer
	OG0009108	hypothetical protein	2	Ensifer
	OG0009109	AraC family transcriptional regulator	2	Ensifer
	OG0009110	hypothetical protein	2	Ensifer
	OG0009111	uncharacterized protein YjiS (DUF1127 family)	2	Ensifer
	OG0009112	hypothetical protein	2	Ensifer
	OG0009113	acetyltransferase (GNAT) family protein	2	Ensifer
	OG0009114	hypothetical protein	2	Ensifer
	OG0009115	NAD/NADP octopine/nopaline dehydrogenase-like protein	2	Ensifer
	OG0009116	ABC-type nitrate/sulfonate/bicarbonate transport system substrate-binding protein	2	Ensifer
	OG0009117	hypothetical protein	2	Ensifer
	OG0009118	hypothetical protein	2	Ensifer
	OG0009119	hypothetical protein	2	Ensifer
	OG0009120	2-oxo-4-hydroxy-4-carboxy--5-ureidoimidazoline (OHCU) decarboxylase	2	Ensifer
	OG0009121	hypothetical protein	2	Ensifer
	OG0009122	hypothetical protein	2	Ensifer
	OG0009123	hypothetical protein	2	Ensifer
	OG0009124	hypothetical protein	2	Ensifer
	OG0009125	hypothetical protein	2	Ensifer
	OG0009126	hypothetical protein	2	Ensifer
	OG0009127	hypothetical protein	2	Ensifer
	OG0009128	hypothetical protein	2	Ensifer
	OG0009129	hypothetical protein	2	Ensifer
	OG0009130	hypothetical protein	2	Ensifer
	OG0009131	hypothetical protein	2	Ensifer
	OG0009132	hypothetical protein	2	Ensifer
	OG0009133	hypothetical protein	2	Ensifer
	OG0009134	hypothetical protein	2	Ensifer
	OG0009135	major capsid protein E	2	Ensifer
	OG0009136	bacteriophage lambda head decoration protein D	2	Ensifer
	OG0009137	hypothetical protein	2	Ensifer
	OG0009138	peptidase S49-like protein	2	Ensifer
	OG0009139	gpW protein	2	Ensifer
	OG0009140	phage terminase large subunit GpA-like protein	2	Ensifer
	OG0009141	hypothetical protein	2	Ensifer
	OG0009142	hypothetical protein	2	Ensifer
	OG0009143	transcriptional antiterminator NusG	2	Ensifer
	OG0009144	hypothetical protein	2	Ensifer
	OG0009145	hypothetical protein	2	Ensifer
	OG0009146	hypothetical protein	2	Ensifer
	OG0009147	hypothetical protein	2	Ensifer
	OG0009148	hypothetical protein	2	Ensifer
	OG0009149	hypothetical protein	2	Ensifer
	OG0009150	hypothetical protein	2	Ensifer
	OG0009151	hypothetical protein	2	Ensifer
	OG0009152	hypothetical protein	2	Ensifer
	OG0009153	hypothetical protein	2	Ensifer
	OG0009154	hypothetical protein	2	Ensifer
	OG0009155	hypothetical protein	2	Ensifer
	OG0009156	hypothetical protein	2	Ensifer
	OG0009157	hypothetical protein	2	Ensifer
	OG0009158	hypothetical protein	2	Ensifer
	OG0009159	uncharacterized protein DUF4326	2	Ensifer
	OG0009160	hypothetical protein	2	Ensifer
	OG0009161	HNH endonuclease	2	Ensifer
	OG0009162	hypothetical protein	2	Ensifer
	OG0009163	hypothetical protein	2	Ensifer
	OG0009164	hypothetical protein	2	Ensifer
	OG0009165	NCS1 family nucleobase:cation symporter-1	2	Ensifer
	OG0009166	hypothetical protein	2	Ensifer
	OG0009167	sterol desaturase/sphingolipid hydroxylase (fatty acid hydroxylase superfamily)	2	Ensifer
	OG0009168	ACT domain-containing protein	2	Ensifer
	OG0009169	phosphotransferase family enzyme	2	Ensifer
	OG0009170	hypothetical protein	2	Ensifer
	OG0009171	mannonate dehydratase	2	Ensifer
	OG0009172	GntR family transcriptional regulator	2	Ensifer
	OG0009173	selenocysteine lyase/cysteine desulfurase	2	Ensifer
	OG0009174	predicted MFS family arabinose efflux permease	2	Ensifer
	OG0009175	hypothetical protein	2	Ensifer
	OG0009176	adenylate cyclase	2	Ensifer
	OG0009177	hypothetical protein	2	Ensifer
	OG0009178	uncharacterized protein DUF4304	2	Ensifer
	OG0009179	hypothetical protein	2	Ensifer
	OG0009180	hypothetical protein	2	Ensifer
	OG0009181	hypothetical protein	2	Ensifer
	OG0009182	hypothetical protein	2	Ensifer
	OG0009183	hypothetical protein	2	Ensifer
	OG0009184	uncharacterized protein DUF982	2	Ensifer
	OG0009185	hypothetical protein	2	Ensifer
	OG0009186	uncharacterized protein DUF4168	2	Ensifer
	OG0009187	amino acid ABC transporter membrane protein 2 (PAAT family)	2	Ensifer
	OG0009188	radical SAM superfamily enzyme YgiQ (UPF0313 family)	2	Ensifer
	OG0009189	amidohydrolase family protein	2	Ensifer
	OG0009190	hypothetical protein	2	Ensifer
	OG0009191	adenylate/guanylate cyclase family protein	2	Ensifer
	OG0009192	hypothetical protein	2	Ensifer
	OG0009193	uncharacterized protein DUF5054	2	Ensifer
	OG0009194	DNA-binding LacI/PurR family transcriptional regulator	2	Ensifer
	OG0009195	hypothetical protein	2	Ensifer
	OG0009196	hypothetical protein	2	Ensifer
	OG0009197	predicted dehydrogenase	2	Ensifer
	OG0009198	monosaccharide ABC transporter membrane protein (CUT2 family)	2	Ensifer
	OG0009199	monosaccharide ABC transporter ATP-binding protein (CUT2 family)	2	Ensifer
	OG0009200	uncharacterized protein DUF1217	2	Ensifer
	OG0009201	hypothetical protein	2	Ensifer
	OG0009202	hypothetical protein	2	Ensifer
	OG0009203	hypothetical protein	2	Ensifer
	OG0009204	monosaccharide ABC transporter membrane protein (CUT2 family)	2	Ensifer
	OG0009205	monosaccharide ABC transporter substrate-binding protein (CUT2 family)	2	Ensifer
	OG0009206	hypothetical protein	2	Ensifer
	OG0009207	uncharacterized protein DUF1127	2	Ensifer
	OG0009208	fluoroacetyl-CoA thioesterase	2	Ensifer
	OG0009209	hypothetical protein	2	Ensifer
	OG0009210	uncharacterized protein DUF3618	2	Ensifer
	OG0009211	hypothetical protein	2	Ensifer
	OG0009212	amino acid ABC transporter substrate-binding protein (PAAT family)	2	Ensifer
	OG0009213	amino acid ABC transporter membrane protein 1 (PAAT family)	2	Ensifer
	OG0009214	hypothetical protein	2	Ensifer
	OG0009215	hypothetical protein	2	Ensifer
	OG0009216	hypothetical protein	2	Ensifer
	OG0009217	hypothetical protein	2	Ensifer
	OG0009218	glycosyltransferase involved in cell wall biosynthesis	2	Ensifer
	OG0009219	hypothetical protein	2	Ensifer
	OG0009220	inulin fructotransferase (DFA-I-forming)	2	Ensifer
	OG0009221	hypothetical protein	2	Ensifer
	OG0009222	hypothetical protein	2	Ensifer
	OG0009223	hypothetical protein	2	Ensifer
	OG0009224	hypothetical protein	2	Ensifer
	OG0009225	L-ascorbate metabolism protein UlaG (beta-lactamase superfamily)	2	Ensifer
	OG0009226	hypothetical protein	2	Ensifer
	OG0009227	response regulator receiver domain-containing protein	2	Ensifer
	OG0009228	acetyl esterase/lipase	2	Ensifer
	OG0009229	hypothetical protein	2	Ensifer
	OG0009230	hypothetical protein	2	Ensifer
	OG0009231	arginase/N-omega-hydroxy-L-arginine amidinohydrolase	2	Ensifer
	OG0009232	hypothetical protein	2	Ensifer
	OG0009233	hypothetical protein	2	Ensifer
	OG0009234	spermidine/putrescine-binding protein	2	Ensifer
	OG0009235	hypothetical protein	2	Ensifer
	OG0009236	hypothetical protein	2	Ensifer
	OG0009237	hypothetical protein	2	Ensifer
	OG0009238	hypothetical protein	2	Ensifer
	OG0009239	hypothetical protein	2	Ensifer
	OG0009240	class 3 adenylate cyclase	2	Ensifer
	OG0009241	hypothetical protein	2	Ensifer
	OG0009242	hypothetical protein	2	Ensifer
	OG0009243	uncharacterized protein DUF1515	2	Ensifer
	OG0009244	hypothetical protein	2	Ensifer
	OG0009245	hypothetical protein	2	Ensifer
	OG0009246	hypothetical protein	2	Ensifer
	OG0009247	hypothetical protein	2	Ensifer
	OG0009248	phage terminase large subunit-like protein	2	Ensifer
	OG0009249	hypothetical protein	2	Ensifer
	OG0009250	hypothetical protein	2	Ensifer
	OG0009251	hypothetical protein	2	Ensifer
	OG0009252	hypothetical protein	2	Ensifer
	OG0009253	BA14K-like protein	2	Ensifer
	OG0009254	hypothetical protein	2	Ensifer
	OG0009255	uncharacterized protein DUF3995	2	Ensifer
	OG0009256	predicted MFS family arabinose efflux permease	2	Ensifer
	OG0009257	hypothetical protein	2	Ensifer
	OG0009258	hypothetical protein	2	Ensifer
	OG0009259	uncharacterized protein DUF2726	2	Ensifer
	OG0009260	lactate dehydrogenase-like 2-hydroxyacid dehydrogenase	2	Ensifer
	OG0009261	hypothetical protein	2	Ensifer
	OG0009262	hypothetical protein	2	Ensifer
	OG0009263	sulfatase-like protein	2	Ensifer
	OG0009264	dimethlysulfoniopropionate lyase	2	Ensifer
	OG0009265	uncharacterized protein DUF3313	2	Ensifer
	OG0009266	hypothetical protein	2	Ensifer
	OG0009267	hypothetical protein	2	Ensifer
	OG0009268	ATPase family protein associated with various cellular activities (AAA)	2	Ensifer
	OG0009269	hypothetical protein	2	Ensifer
	OG0009270	predicted dehydrogenase	2	Ensifer
	OG0009271	hypothetical protein	2	Ensifer
	OG0009272	hypothetical protein	2	Ensifer
	OG0009273	regulatory LuxR family protein	2	Ensifer
	OG0009274	hypothetical protein	2	Ensifer
	OG0009275	hypothetical protein	2	Ensifer
	OG0009276	cytolysin (calcineurin-like family phosphatase)	2	Ensifer
	OG0009277	hypothetical protein	2	Ensifer
	OG0009278	BA14K-like protein	2	Ensifer
	OG0009279	hypothetical protein	2	Ensifer
	OG0009280	hypothetical protein	2	Ensifer
	OG0009281	hypothetical protein	2	Ensifer
	OG0009282	hypothetical protein	2	Ensifer
	OG0009283	hypothetical protein	2	Ensifer
	OG0009284	hypothetical protein	2	Ensifer
	OG0009285	hypothetical protein	2	Ensifer
	OG0009286	SH3 domain-containing protein	2	Ensifer
	OG0009287	hypothetical protein	2	Ensifer
	OG0009288	LacI family transcriptional regulator	2	Ensifer
	OG0009289	hypothetical protein	2	Ensifer
	OG0009290	uncharacterized protein DUF982	2	Ensifer
	OG0009291	hypothetical protein	2	Ensifer
	OG0009292	trimethylamine--corrinoid protein Co-methyltransferase	2	Ensifer
	OG0009293	hypothetical protein	2	Ensifer
	OG0009294	uncharacterized protein DUF982	2	Ensifer
	OG0009295	hypothetical protein	2	Ensifer
	OG0009296	hypothetical protein	2	Ensifer
	OG0009297	hypothetical protein	2	Ensifer
	OG0009298	fructoselysine-6-P-deglycase FrlB-like protein	2	Ensifer
	OG0009299	LacI family transcriptional regulator	2	Ensifer
	OG0009300	hypothetical protein	2	Ensifer
	OG0009301	hypothetical protein	2	Ensifer
	OG0009302	hypothetical protein	2	Ensifer
	OG0009303	hypothetical protein	2	Ensifer
	OG0009304	hypothetical protein	2	Ensifer
	OG0009305	hypothetical protein	2	Ensifer
	OG0009306	hypothetical protein	2	Ensifer
	OG0009307	mRNA-degrading endonuclease RelE of RelBE toxin-antitoxin system	2	Ensifer
	OG0009308	prevent-host-death family protein	2	Ensifer
	OG0009309	ribulose 1,5-bisphosphate carboxylase large subunit-like protein	2	Ensifer
	OG0009310	hypothetical protein	2	Ensifer
	OG0009311	integrase/recombinase XerD	2	Ensifer
	OG0009312	hypothetical protein	2	Ensifer
	OG0009313	hypothetical protein	2	Ensifer
	OG0009314	hypothetical protein	2	Ensifer
	OG0009315	hypothetical protein	2	Ensifer
	OG0009316	ATPase family protein associated with various cellular activities (AAA)	2	Ensifer
	OG0009317	hypothetical protein	2	Ensifer
	OG0009318	uncharacterized protein DUF4268	2	Ensifer
	OG0009319	hypothetical protein	2	Ensifer
	OG0009320	hypothetical protein	2	Ensifer
	OG0009321	dihydroorotate dehydrogenase B-like protein	2	Ensifer
	OG0009322	hypothetical protein	2	Ensifer
	OG0009323	hypothetical protein	2	Ensifer
	OG0009324	ABC-type uncharacterized transport system fused permease/ATPase subunit	2	Ensifer
	OG0009325	YpeB-like protein with putative protease inhibitory function	2	Ensifer
	OG0009326	hypothetical protein	2	Ensifer
	OG0009327	GntR family transcriptional regulator	2	Ensifer
	OG0009328	hypothetical protein	2	Ensifer
	OG0009329	hypothetical protein	2	Ensifer
	OG0009330	hypothetical protein	2	Ensifer
	OG0009331	hypothetical protein	2	Ensifer
	OG0009332	hypothetical protein	2	Ensifer
	OG0009333	hypothetical protein	2	Ensifer
	OG0009334	hypothetical protein	2	Ensifer
	OG0009335	hypothetical protein	2	Ensifer
	OG0009336	hypothetical protein	2	Ensifer
	OG0009337	sulfotransferase family protein	2	Ensifer
	OG0009338	hypothetical protein	2	Ensifer
	OG0009339	putative nucleotidyltransferase-like protein	2	Ensifer
	OG0009340	hypothetical protein	2	Ensifer
	OG0009341	thymidylate kinase	2	Ensifer
	OG0009342	O-antigen ligase	2	Ensifer
	OG0009343	DNA-binding NarL/FixJ family response regulator	2	Ensifer
	OG0009344	hypothetical protein	2	Ensifer
	OG0009345	hypothetical protein	2	Ensifer
	OG0009346	hypothetical protein	2	Ensifer
	OG0009347	hypothetical protein	2	Ensifer
	OG0009348	hypothetical protein	2	Ensifer
	OG0009349	hypothetical protein	2	Ensifer
	OG0009350	hypothetical protein	2	Ensifer
	OG0009351	hypothetical protein	2	Ensifer
	OG0009352	hypothetical protein	2	Ensifer
	OG0009353	hypothetical protein	2	Ensifer
	OG0009354	hypothetical protein	2	Ensifer
	OG0009355	hypothetical protein	2	Ensifer
	OG0009356	hypothetical protein	2	Ensifer
	OG0009357	hypothetical protein	2	Ensifer
	OG0009358	hypothetical protein	2	Ensifer
	OG0009359	acetyltransferase (GNAT) family protein	2	Ensifer
	OG0009360	hypothetical protein	2	Ensifer
	OG0009361	hypothetical protein	2	Ensifer
	OG0009362	hypothetical protein	2	Ensifer
	OG0009363	hypothetical protein	2	Ensifer
	OG0009364	spermidine/putrescine-binding protein	2	Ensifer
	OG0009365	ABC-type spermidine/putrescine transport system permease subunit I	2	Ensifer
	OG0009366	ABC-type spermidine/putrescine transport system permease subunit II	2	Ensifer
	OG0009367	hypothetical protein	2	Ensifer
	OG0009368	hypothetical protein	2	Ensifer
	OG0009369	dihydrofolate reductase	2	Ensifer
	OG0009370	hypothetical protein	2	Ensifer
	OG0009371	branched-chain amino acid transport system permease protein	2	Ensifer
	OG0009372	hypothetical protein	2	Ensifer
	OG0009373	hypothetical protein	2	Ensifer
	OG0009374	trimethylamine--corrinoid protein Co-methyltransferase	2	Ensifer
	OG0009375	GyrI-like small molecule binding protein	2	Ensifer
	OG0009376	hypothetical protein	2	Ensifer
	OG0009377	hypothetical protein	2	Ensifer
	OG0009378	adenylate cyclase	2	Ensifer
	OG0009379	hypothetical protein	2	Ensifer
	OG0009380	hypothetical protein	2	Ensifer
	OG0009381	amino acid/amide ABC transporter substrate-binding protein (HAAT family)	2	Ensifer
	OG0009382	amino acid/amide ABC transporter membrane protein 1 (HAAT family)	2	Ensifer
	OG0009383	hypothetical protein	2	Ensifer
	OG0009384	recombinase	2	Ensifer
	OG0009385	hypothetical protein	2	Ensifer
	OG0009386	transposase IS66 family protein	2	Ensifer
	OG0009387	hypothetical protein	2	Ensifer
	OG0009388	hypothetical protein	2	Ensifer
	OG0009389	hypothetical protein	2	Ensifer
	OG0009390	monosaccharide ABC transporter substrate-binding protein (CUT2 family)	2	Ensifer
	OG0009391	hypothetical protein	2	Ensifer
	OG0009392	hypothetical protein	2	Ensifer
	OG0009393	Kazal-type serine protease inhibitor-like protein	2	Ensifer
	OG0009394	hypothetical protein	2	Ensifer
	OG0009395	hypothetical protein	2	Ensifer
	OG0009396	hypothetical protein	2	Ensifer
	OG0009397	hypothetical protein	2	Ensifer
	OG0009398	hypothetical protein	2	Ensifer
	OG0009399	adenylate cyclase	2	Ensifer
	OG0009400	FecR family protein	2	Ensifer
	OG0009401	hypothetical protein	2	Ensifer
	OG0009402	hypothetical protein	2	Ensifer
	OG0009403	hypothetical protein	2	Ensifer
	OG0009404	hypothetical protein	2	Ensifer
	OG0009405	hypothetical protein	2	Ensifer
	OG0009406	hypothetical protein	2	Ensifer
	OG0009407	hypothetical protein	2	Ensifer
	OG0009408	hypothetical protein	2	Ensifer
	OG0009409	hypothetical protein	2	Ensifer
	OG0009410	D-aminopeptidase DppA	2	Ensifer
	OG0009411	DNA-binding transcriptional LysR family regulator	2	Ensifer
	OG0009412	hypothetical protein	2	Ensifer
	OG0009413	hypothetical protein	2	Ensifer
	OG0009414	hypothetical protein	2	Ensifer
	OG0009415	hypothetical protein	2	Ensifer
	OG0009416	4-aminobutyrate aminotransferase-like enzyme	2	Ensifer
	OG0009417	creatinase	2	Ensifer
	OG0009418	regulatory LacI family protein	2	Ensifer
	OG0009419	hypothetical protein	2	Ensifer
	OG0009420	hypothetical protein	2	Ensifer
	OG0009421	hypothetical protein	2	Ensifer
	OG0009422	hypothetical protein	2	Ensifer
	OG0009423	hypothetical protein	2	Ensifer
	OG0009424	multiubiquitin	2	Ensifer
	OG0009425	ThiF family protein	2	Ensifer
	OG0009426	hypothetical protein	2	Ensifer
	OG0009427	uncharacterized protein DUF3800	2	Ensifer
	OG0009428	hypothetical protein	2	Ensifer
	OG0009429	hypothetical protein	2	Ensifer
	OG0009430	hypothetical protein	2	Ensifer
	OG0009431	hypothetical protein	2	Ensifer
	OG0009432	hypothetical protein	2	Ensifer
	OG0009433	multiple sugar transport system substrate-binding protein	2	Ensifer
	OG0009434	multiple sugar transport system permease protein	2	Ensifer
	OG0009435	multiple sugar transport system permease protein	2	Ensifer
	OG0009436	uncharacterized protein DUF930	2	Ensifer
	OG0009437	putative spermidine/putrescine transport system substrate-binding protein	2	Ensifer
	OG0009438	hypothetical protein	2	Ensifer
	OG0009439	putative spermidine/putrescine transport system permease protein	2	Ensifer
	OG0009440	hypothetical protein	2	Ensifer
	OG0009441	hypothetical protein	2	Ensifer
	OG0009442	hypothetical protein	2	Ensifer
	OG0009443	ubiquinone/menaquinone biosynthesis C-methylase UbiE	2	Ensifer
	OG0009444	hypothetical protein	2	Ensifer
	OG0009445	PilZ domain-containing protein	2	Ensifer
	OG0009446	BA14K-like protein	2	Ensifer
	OG0009447	hypothetical protein	2	Ensifer
	OG0009448	amino acid ABC transporter membrane protein 1 (PAAT family)	2	Ensifer
	OG0009449	hypothetical protein	2	Ensifer
	OG0009450	transporter family-2 protein	2	Ensifer
	OG0009451	hypothetical protein	2	Ensifer
	OG0009452	hypothetical protein	2	Ensifer
	OG0009453	N-methylhydantoinase A/oxoprolinase/acetone carboxylase beta subunit	2	Ensifer
	OG0009454	hypothetical protein	2	Ensifer
	OG0009455	hypothetical protein	2	Ensifer
	OG0009456	hypothetical protein	2	Ensifer
	OG0009457	hypothetical protein	2	Ensifer
	OG0009458	hypothetical protein	2	Ensifer
	OG0009459	hypothetical protein	2	Ensifer
	OG0009460	acetyl-CoA C-acetyltransferase	2	Ensifer
	OG0009461	LacI family transcriptional regulator	2	Ensifer
	OG0009462	hypothetical protein	2	Ensifer
	OG0009463	hypothetical protein	2	Ensifer
	OG0009464	hypothetical protein	2	Ensifer
	OG0009465	hypothetical protein	2	Ensifer
	OG0009466	uncharacterized protein DUF1127	2	Ensifer
	OG0009467	hypothetical protein	2	Ensifer
	OG0009468	hypothetical protein	2	Ensifer
	OG0009469	hypothetical protein	2	Ensifer
	OG0009470	hypothetical protein	2	Ensifer
	OG0009471	hypothetical protein	2	Ensifer
	OG0009472	uncharacterized protein DUF2163	2	Ensifer
	OG0009473	hypothetical protein	2	Ensifer
	OG0009474	hypothetical protein	2	Ensifer
	OG0009475	hypothetical protein	2	Ensifer
	OG0009476	hypothetical protein	2	Ensifer
	OG0009477	hypothetical protein	2	Ensifer
	OG0009478	hypothetical protein	2	Ensifer
	OG0009479	hypothetical protein	2	Ensifer
	OG0009480	LydA family holin superfamily III	2	Ensifer
	OG0009481	hypothetical protein	2	Ensifer
	OG0009482	hypothetical protein	2	Ensifer
	OG0009483	hypothetical protein	2	Ensifer
	OG0009484	hypothetical protein	2	Ensifer
	OG0009485	serine dehydrogenase proteinase	2	Ensifer
	OG0009486	hypothetical protein	2	Ensifer
	OG0009487	hypothetical protein	2	Ensifer
	OG0009488	hypothetical protein	2	Ensifer
	OG0009489	hypothetical protein	2	Ensifer
	OG0009490	hypothetical protein	2	Ensifer
	OG0009491	hypothetical protein	2	Ensifer
	OG0009492	hypothetical protein	2	Ensifer
	OG0009493	hypothetical protein	2	Ensifer
	OG0009494	predicted DNA-binding ribbon-helix-helix protein	2	Ensifer
	OG0009495	anti-sigma factor RsiW	2	Ensifer
	OG0009496	hypothetical protein	2	Ensifer
	OG0009497	hypothetical protein	2	Ensifer
	OG0009498	hypothetical protein	2	Ensifer
	OG0009499	hypothetical protein	2	Ensifer
	OG0009500	hypothetical protein	2	Ensifer
	OG0009501	site-specific recombinase XerD	2	Ensifer
	OG0009502	hypothetical protein	2	Ensifer
	OG0009503	uncharacterized protein DUF1127	2	Ensifer
	OG0009504	hypothetical protein	2	Ensifer
	OG0009505	hypothetical protein	2	Ensifer
	OG0009506	aryl-alcohol dehydrogenase-like predicted oxidoreductase	2	Ensifer
	OG0009507	hypothetical protein	2	Ensifer
	OG0009508	hypothetical protein	2	Ensifer
	OG0009509	hypothetical protein	2	Ensifer
	OG0009510	predicted Zn-dependent protease DUF2268	2	Ensifer
	OG0009511	hypothetical protein	2	Ensifer
	OG0009512	hypothetical protein	2	Ensifer
	OG0009513	hypothetical protein	2	Ensifer
	OG0009514	TolB-like protein	2	Ensifer
	OG0009515	methyltransferase family protein	2	Ensifer
	OG0009516	nucleoside-diphosphate-sugar epimerase	2	Ensifer
	OG0009517	sugar phosphate isomerase/epimerase	2	Ensifer
	OG0009518	hypothetical protein	2	Ensifer
	OG0009519	proline iminopeptidase	2	Ensifer
	OG0009520	homocysteine S-methyltransferase	2	Ensifer
	OG0009521	hypothetical protein	2	Ensifer
	OG0009522	hypothetical protein	2	Ensifer
	OG0009523	hypothetical protein	2	Ensifer
	OG0009524	hypothetical protein	2	Ensifer
	OG0009525	hypothetical protein	2	Ensifer
	OG0009526	iron(III) transport system substrate-binding protein	2	Ensifer
	OG0009527	iron(III) transport system permease protein	2	Ensifer
	OG0009528	BA14K-like protein	2	Ensifer
	OG0009529	hypothetical protein	2	Ensifer
	OG0009530	hypothetical protein	2	Ensifer
	OG0009531	hypothetical protein	2	Ensifer
	OG0009532	hypothetical protein	2	Ensifer
	OG0009533	hypothetical protein	2	Ensifer
	OG0009534	HPP family protein	2	Ensifer
	OG0009535	hypothetical protein	2	Ensifer
	OG0009536	uncharacterized protein YjiS (DUF1127 family)	2	Ensifer
	OG0009537	hypothetical protein	2	Ensifer
	OG0009538	hypothetical protein	2	Ensifer
	OG0009539	hypothetical protein	2	Ensifer
	OG0009540	hypothetical protein	2	Ensifer
	OG0009541	uncharacterized protein DUF1638	2	Ensifer
	OG0009542	methylmalonyl-CoA mutase cobalamin-binding domain/chain	2	Ensifer
	OG0009543	ferredoxin	2	Ensifer
	OG0009544	hypothetical protein	2	Ensifer
	OG0009545	hypothetical protein	2	Ensifer
	OG0009546	hypothetical protein	2	Ensifer
	OG0009547	hypothetical protein	2	Ensifer
	OG0009548	hypothetical protein	2	Ensifer
	OG0009549	DNA-binding transcriptional MerR regulator	2	Ensifer
	OG0009550	hypothetical protein	2	Ensifer
	OG0009551	hypothetical protein	2	Ensifer
	OG0009552	hypothetical protein	2	Ensifer
	OG0009553	hypothetical protein	2	Ensifer
	OG0009554	hypothetical protein	2	Ensifer
	OG0009555	hypothetical protein	2	Ensifer
	OG0009556	hypothetical protein	2	Ensifer
	OG0009557	hypothetical protein	2	Ensifer
	OG0009558	hypothetical protein	2	Ensifer
	OG0009559	hypothetical protein	2	Ensifer
	OG0009560	hypothetical protein	2	Ensifer
	OG0009561	hypothetical protein	2	Ensifer
	OG0009562	hypothetical protein	2	Ensifer
	OG0009563	hypothetical protein	2	Ensifer
	OG0009564	hypothetical protein	2	Ensifer
	OG0009565	hypothetical protein	2	Ensifer
	OG0009566	glutathione S-transferase	2	Ensifer
	OG0009567	DNA-binding transcriptional LysR family regulator	2	Ensifer
	OG0009568	hypothetical protein	2	Ensifer
	OG0009569	hypothetical protein	2	Ensifer
	OG0009570	hypothetical protein	2	Ensifer
	OG0009571	hypothetical protein	2	Ensifer
	OG0009572	hypothetical protein	2	Ensifer
	OG0009573	hypothetical protein	2	Ensifer
	OG0009574	branched-subunit amino acid transport system permease	2	Ensifer
	OG0009575	myo-inositol-1(or 4)-monophosphatase	2	Ensifer
	OG0009576	iron(III) transport system permease protein	2	Ensifer
	OG0009577	TetR family transcriptional regulator	2	Ensifer
	OG0009578	hypothetical protein	2	Ensifer
	OG0009579	hypothetical protein	2	Ensifer
	OG0009580	hypothetical protein	2	Ensifer
	OG0009581	hypothetical protein	2	Ensifer
	OG0009582	hypothetical protein	2	Ensifer
	OG0009583	hypothetical protein	2	Ensifer
	OG0009584	hypothetical protein	2	Ensifer
	OG0009585	hypothetical protein	2	Ensifer
	OG0009586	hypothetical protein	2	Ensifer
	OG0009587	ketopantoate hydroxymethyltransferase	2	Ensifer
	OG0009588	hypothetical protein	2	Ensifer
	OG0009589	hypothetical protein	2	Ensifer
	OG0009590	hypothetical protein	2	Ensifer
	OG0009591	hypothetical protein	2	Ensifer
	OG0009592	hypothetical protein	2	Ensifer
	OG0009593	hypothetical protein	2	Ensifer
	OG0009594	hypothetical protein	2	Ensifer
	OG0009595	hypothetical protein	2	Ensifer
	OG0009596	hypothetical protein	2	Ensifer
	OG0009597	hypothetical protein	2	Ensifer
	OG0009598	hypothetical protein	2	Ensifer
	OG0009599	His/Glu/Gln/Arg/opine family amino acid ABC transporter permease subunit	2	Ensifer
	OG0009600	hypothetical protein	2	Ensifer
	OG0009601	hypothetical protein	2	Ensifer
	OG0009602	hypothetical protein	2	Ensifer
	OG0009603	putative flippase GtrA	2	Ensifer
	OG0009604	prepilin peptidase CpaA	2	Ensifer
	OG0009605	pilus assembly protein Flp/PilA	2	Ensifer
	OG0009606	hypothetical protein	2	Ensifer
	OG0009607	hypothetical protein	2	Ensifer
	OG0009608	LacI family transcriptional regulator	2	Ensifer
	OG0009609	hypothetical protein	2	Ensifer
	OG0009610	rhamnose utilization protein RhaD (predicted bifunctional aldolase and dehydrogenase)	2	Ensifer
	OG0009611	carbohydrate ABC transporter membrane protein 2 (CUT1 family)	2	Ensifer
	OG0009612	carbohydrate ABC transporter substrate-binding protein (CUT1 family)	2	Ensifer
	OG0009613	hypothetical protein	2	Ensifer
	OG0009614	uncharacterized protein YndB with AHSA1/START domain	2	Ensifer
	OG0009615	hypothetical protein	2	Ensifer
	OG0009616	reverse transcriptase (RNA-dependent DNA polymerase)	2	Ensifer
	OG0009617	hypothetical protein	2	Ensifer
	OG0009618	hypothetical protein	2	Ensifer
	OG0009619	hypothetical protein	2	Ensifer
	OG0009620	hypothetical protein	2	Ensifer
	OG0009621	hypothetical protein	2	Ensifer
	OG0009622	hypothetical protein	2	Ensifer
	OG0009623	hypothetical protein	2	Ensifer
	OG0009624	UDP-sulfoquinovose synthase	2	Ensifer
	OG0009625	hypothetical protein	2	Ensifer
	OG0009626	hypothetical protein	2	Ensifer
	OG0009627	hypothetical protein	2	Ensifer
	OG0009628	hypothetical protein	2	Ensifer
	OG0009629	hypothetical protein	2	Ensifer
	OG0009630	protein-S-isoprenylcysteine O-methyltransferase Ste14	2	Ensifer
	OG0009631	hypothetical protein	2	Ensifer
	OG0009632	hypothetical protein	2	Ensifer
	OG0009633	hypothetical protein	2	Ensifer
	OG0009634	hypothetical protein	2	Ensifer
	OG0009635	hypothetical protein	2	Ensifer
	OG0009636	hypothetical protein	2	Ensifer
	OG0009637	chromosomal replication initiator protein	2	Ensifer
	OG0009638	hypothetical protein	2	Ensifer
	OG0009639	hypothetical protein	2	Ensifer
	OG0009640	hypothetical protein	2	Ensifer
	OG0009641	signal transduction histidine kinase	2	Ensifer
	OG0009642	spermidine/putrescine-binding protein	2	Ensifer
	OG0009643	SnoaL-like protein	2	Ensifer
	OG0009644	hypothetical protein	2	Ensifer
	OG0009645	hypothetical protein	2	Ensifer
	OG0009646	hypothetical protein	2	Ensifer
	OG0009647	peptide/nickel transport system permease protein	2	Ensifer
	OG0009648	hypothetical protein	2	Ensifer
	OG0009649	uncharacterized protein YjiS (DUF1127 family)	2	Ensifer
	OG0009650	amino acid ABC transporter membrane protein (PAAT family)	2	Ensifer
	OG0009651	hypothetical protein	2	Ensifer
	OG0009652	hypothetical protein	2	Ensifer
	OG0009653	peroxiredoxin	2	Ensifer
	OG0009654	hypothetical protein	2	Ensifer
	OG0009655	hypothetical protein	2	Ensifer
	OG0009656	hypothetical protein	2	Ensifer
	OG0009657	hypothetical protein	2	Ensifer
	OG0009658	hypothetical protein	2	Ensifer
	OG0009659	hypothetical protein	2	Ensifer
	OG0009660	two-component system phosphate regulon response regulator PhoB	2	Ensifer
	OG0009661	imidazolonepropionase-like amidohydrolase	2	Ensifer
	OG0009662	hypothetical protein	2	Ensifer
	OG0009663	hypothetical protein	2	Ensifer
	OG0009664	carboxyl-terminal processing protease	2	Ensifer
	OG0009665	BA14K-like protein	2	Ensifer
	OG0009666	hypothetical protein	2	Ensifer
	OG0009667	hypothetical protein	2	Ensifer
	OG0009668	uncharacterized 2Fe-2S/4Fe-4S cluster protein (DUF4445 family)	2	Ensifer
	OG0009669	hypothetical protein	2	Ensifer
	OG0009670	5-methyltetrahydrofolate--homocysteine methyltransferase	2	Ensifer
	OG0009671	5,10-methylenetetrahydrofolate reductase	2	Ensifer
	OG0009672	methylene-tetrahydrofolate reductase-like protein	2	Ensifer
	OG0009673	cvfA/B/C family virulence factor	2	Ensifer
	OG0009674	DNA-binding LacI/PurR family transcriptional regulator	2	Ensifer
	OG0009675	3',5'-cyclic AMP phosphodiesterase CpdA	2	Ensifer
	OG0009676	hypothetical protein	2	Ensifer
	OG0009677	hypothetical protein	2	Ensifer
	OG0009678	hypothetical protein	2	Ensifer
	OG0009679	conjugative transfer protein TraD	2	Ensifer
	OG0009680	TraC-like protein	2	Ensifer
	OG0009681	hypothetical protein	2	Ensifer
	OG0009682	hypothetical protein	2	Ensifer
	OG0009683	hypothetical protein	2	Ensifer
	OG0009684	pilus assembly protein CpaE	2	Ensifer
	OG0009685	hypothetical protein	2	Ensifer
	OG0009686	hypothetical protein	2	Ensifer
	OG0009687	hypothetical protein	2	Ensifer
	OG0009688	uncharacterized protein DUF4864	2	Ensifer
	OG0009689	D-alanyl-D-alanine carboxypeptidase-like protein	2	Ensifer
	OG0009690	hypothetical protein	2	Ensifer
	OG0009691	hypothetical protein	2	Ensifer
	OG0009692	caspase domain-containing protein	2	Ensifer
	OG0009693	OmpA family protein	2	Ensifer
	OG0009694	TolB-like protein	2	Ensifer
	OG0009695	hypothetical protein	2	Ensifer
	OG0009696	hypothetical protein	2	Ensifer
	OG0009697	hypothetical protein	2	Ensifer
	OG0009698	hypothetical protein	2	Ensifer
	OG0009699	hypothetical protein	2	Ensifer
	OG0009700	hypothetical protein	2	Ensifer
	OG0009701	hypothetical protein	2	Ensifer
	OG0009702	PilZ domain-containing protein	2	Ensifer
	OG0009703	putative spermidine/putrescine transport system permease protein	2	Ensifer
	OG0009704	hypothetical protein	2	Ensifer
	OG0009705	hemolysin-activating ACP:hemolysin acyltransferase	2	Ensifer
	OG0009706	hypothetical protein	2	Ensifer
	OG0009707	hypothetical protein	2	Ensifer
	OG0009708	GrpB-like predicted nucleotidyltransferase (UPF0157 family)	2	Ensifer
	OG0009709	hypothetical protein	2	Ensifer
	OG0009710	hypothetical protein	2	Ensifer
	OG0009711	hypothetical protein	2	Ensifer
	OG0009712	hypothetical protein	2	Ensifer
	OG0009713	tellurite resistance protein TerB	2	Ensifer
	OG0009714	hypothetical protein	2	Ensifer
	OG0009715	hypothetical protein	2	Ensifer
	OG0009716	hypothetical protein	2	Ensifer
	OG0009717	hypothetical protein	2	Ensifer
	OG0009718	hypothetical protein	2	Ensifer
	OG0009719	uncharacterized protein DUF1127	2	Ensifer
	OG0009720	uncharacterized protein DUF1344	2	Ensifer
	OG0009721	hypothetical protein	2	Ensifer
	OG0009722	hypothetical protein	2	Ensifer
	OG0009723	hypothetical protein	2	Ensifer
	OG0009724	hypothetical protein	2	Ensifer
	OG0009725	diguanylate cyclase	2	Ensifer
	OG0009726	plasmid stabilization system protein ParE	2	Ensifer
	OG0009727	antitoxin ParD1/3/4	2	Ensifer
	OG0009728	alanine dehydrogenase	2	Ensifer
	OG0009729	hypothetical protein	2	Ensifer
	OG0009730	PAP2 superfamily protein	2	Ensifer
	OG0009731	hypothetical protein	2	Ensifer
	OG0009732	hypothetical protein	2	Ensifer
	OG0009733	protease inhibitor Inh	2	Ensifer
	OG0009734	catechol 2,3-dioxygenase-like lactoylglutathione lyase family enzyme	2	Ensifer
	OG0009735	hypothetical protein	2	Ensifer
	OG0009736	hypothetical protein	2	Ensifer
	OG0009737	hypothetical protein	2	Ensifer
	OG0009738	hypothetical protein	2	Ensifer
	OG0009739	hypothetical protein	2	Ensifer
	OG0009740	dimethlysulfoniopropionate lyase	2	Ensifer
	OG0009741	hypothetical protein	2	Ensifer
	OG0009742	hypothetical protein	2	Ensifer
	OG0009743	hypothetical protein	2	Ensifer
	OG0009744	PAP2 superfamily protein	2	Ensifer
	OG0009745	PAP2 superfamily protein	2	Ensifer
	OG0009746	hypothetical protein	2	Ensifer
	OG0009747	hypothetical protein	2	Ensifer
	OG0009748	hypothetical protein	2	Ensifer
	OG0009749	glutathione S-transferase	2	Ensifer
	OG0009750	hypothetical protein	2	Ensifer
	OG0009751	LysR family transcriptional regulator	2	Ensifer
	OG0009752	ABC-type multidrug transport system fused ATPase/permease subunit	2	Ensifer
	OG0009753	BON domain-containing protein	2	Ensifer
	OG0009754	RNA ligase	2	Ensifer
	OG0009755	hypothetical protein	2	Ensifer
	OG0009756	hypothetical protein	2	Ensifer
	OG0009757	hypothetical protein	2	Ensifer
	OG0009758	hypothetical protein	2	Ensifer
	OG0009759	hypothetical protein	2	Ensifer
	OG0009760	capsular polysaccharide biosynthesis protein	2	Ensifer
	OG0009761	hypothetical protein	2	Ensifer
	OG0009762	amino acid/amide ABC transporter membrane protein 1 (HAAT family)	2	Ensifer
	OG0009763	K+ potassium transporter	2	Ensifer
	OG0009764	hypothetical protein	2	Ensifer
	OG0009765	hypothetical protein	2	Ensifer
	OG0009766	hypothetical protein	2	Ensifer
	OG0009767	outer membrane lipoprotein SlyB	2	Ensifer
	OG0009768	hypothetical protein	2	Ensifer
	OG0009769	hypothetical protein	2	Ensifer
	OG0009770	hypothetical protein	2	Ensifer
	OG0009771	hypothetical protein	2	Ensifer
	OG0009772	hypothetical protein	2	Ensifer
	OG0009773	hypothetical protein	2	Ensifer
	OG0009774	hypothetical protein	2	Ensifer
	OG0009775	type IV secretion system protein VirB7	2	Ensifer
	OG0009776	hypothetical protein	2	Ensifer
	OG0009777	acetyltransferase (GNAT) family protein	2	Ensifer
	OG0009778	hypothetical protein	2	Ensifer
	OG0009779	hypothetical protein	2	Ensifer
	OG0009780	acetyltransferase (GNAT) family protein	2	Ensifer
	OG0009781	ureidoglycolate hydrolase	2	Ensifer
	OG0009782	sugar/nucleoside kinase (ribokinase family)	2	Ensifer
	OG0009783	hypothetical protein	2	Ensifer
	OG0009784	hypothetical protein	2	Ensifer
	OG0009785	hypothetical protein	2	Ensifer
	OG0009786	hypothetical protein	2	Ensifer
	OG0009787	hypothetical protein	2	Ensifer
	OG0009788	hypothetical protein	2	Ensifer
	OG0009829	acetyl-CoA acetyltransferase	2	Variovorax;Streptomyces
	OG0009832	hypothetical protein	2	Variovorax;Asticcacaulis
	OG0009833	hypothetical protein	2	Variovorax;Asticcacaulis
	OG0009836	crossover junction endodeoxyribonuclease RusA	2	Variovorax;Asticcacaulis
	OG0009840	SnoaL-like protein	2	Variovorax;Streptomyces
	OG0009845	2-oxoglutarate ferredoxin oxidoreductase subunit beta	2	Variovorax;Streptomyces
	OG0009846	2-oxoglutarate ferredoxin oxidoreductase subunit alpha	2	Variovorax;Streptomyces
	OG0009854	SnoaL-like protein	2	Variovorax;Streptomyces
	OG0009857	Icc-related predicted phosphoesterase	2	Variovorax;Streptomyces
	OG0009858	putative nucleotidyltransferase-like protein	2	Variovorax;Streptomyces
	OG0009860	glyoxalase/bleomycin resistance protein/dioxygenase superfamily protein	2	Variovorax;Streptomyces
	OG0009861	2-keto-4-pentenoate hydratase/2-oxohepta-3-ene-1,7-dioic acid hydratase in catechol pathway	2	Variovorax;Streptomyces
	OG0009862	nucleoside-diphosphate-sugar epimerase	2	Variovorax;Asticcacaulis
	OG0009863	dienelactone hydrolase	2	Variovorax;Asticcacaulis
	OG0009865	rubrerythrin	2	Variovorax;Streptomyces
	OG0009866	hypothetical protein	2	Variovorax;Streptomyces
	OG0009867	hypothetical protein	2	Variovorax;Streptomyces
	OG0009868	hypothetical protein	2	Variovorax;Streptomyces
	OG0009871	polyketide cyclase/dehydrase/lipid transport protein	2	Variovorax;Streptomyces
	OG0009873	biphenyl-2,3-diol 1,2-dioxygenase	2	Variovorax;Streptomyces
	OG0009874	monoamine oxidase	2	Variovorax;Asticcacaulis
	OG0009875	uncharacterized protein DUF350	2	Variovorax;Asticcacaulis
	OG0009876	uncharacterized protein DUF4178	2	Variovorax;Asticcacaulis
	OG0009877	hypothetical protein	2	Variovorax;Asticcacaulis
	OG0009886	hypothetical protein	2	Variovorax;Stenotrophomonas
	OG0009891	hypothetical protein	2	Variovorax;Streptomyces
	OG0009892	NADPH-dependent FMN reductase	2	Variovorax;Streptomyces
	OG0009894	alpha/beta hydrolase family protein	2	Variovorax;Streptomyces
	OG0009895	enoyl-CoA hydratase	2	Variovorax;Streptomyces
	OG0009896	uncharacterized protein DUF4331	2	Variovorax;Streptomyces
	OG0009898	DNA transposition AAA+ family ATPase	2	Variovorax;Asticcacaulis
	OG0009906	glycosyl hydrolase family 99	2	Streptomyces;Asticcacaulis
	OG0009910	hypothetical protein	2	Streptomyces;Asticcacaulis
	OG0009919	polyketide cyclase/dehydrase/lipid transport protein	2	Streptomyces;Ensifer
	OG0009921	hypothetical protein	2	Streptomyces;Asticcacaulis
	OG0009922	endo-beta-N-acetylglucosaminidase D	2	Streptomyces;Asticcacaulis
	OG0009924	hypothetical protein	2	Ensifer;Asticcacaulis
	OG0010075	helix-turn-helix protein	2	Asticcacaulis;Stenotrophomonas
	OG0010081	hypothetical protein	2	Asticcacaulis;Stenotrophomonas
	OG0010662	hypothetical protein	2	Stenotrophomonas
	OG0010663	fimbrial chaperone protein	2	Stenotrophomonas
	OG0010664	hypothetical protein	2	Stenotrophomonas
	OG0010665	hypothetical protein	2	Stenotrophomonas
	OG0010666	hypothetical protein	2	Stenotrophomonas
	OG0010667	hypothetical protein	2	Stenotrophomonas
	OG0010668	hypothetical protein	2	Stenotrophomonas
	OG0010669	hypothetical protein	2	Stenotrophomonas
	OG0010670	hypothetical protein	2	Stenotrophomonas
	OG0010671	hypothetical protein	2	Stenotrophomonas
	OG0010672	hypothetical protein	2	Stenotrophomonas
	OG0010673	hypothetical protein	2	Stenotrophomonas
	OG0010674	prolyl-tRNA synthetase	2	Stenotrophomonas
	OG0010675	hypothetical protein	2	Stenotrophomonas
	OG0010676	hypothetical protein	2	Stenotrophomonas
	OG0010677	hypothetical protein	2	Stenotrophomonas
	OG0010678	hypothetical protein	2	Stenotrophomonas
	OG0010679	hypothetical protein	2	Stenotrophomonas
	OG0010680	hypothetical protein	2	Stenotrophomonas
	OG0010681	hypothetical protein	2	Stenotrophomonas
	OG0010682	hypothetical protein	2	Stenotrophomonas
	OG0010685	iron complex outermembrane receptor protein	2	Stenotrophomonas
	OG0010686	hypothetical protein	2	Stenotrophomonas
	OG0010687	outer membrane receptor for Fe3+-dicitrate	2	Stenotrophomonas
	OG0010688	thiosulfate dehydrogenase	2	Stenotrophomonas
	OG0010689	hypothetical protein	2	Stenotrophomonas
	OG0010690	hypothetical protein	2	Stenotrophomonas
	OG0010691	hypothetical protein	2	Stenotrophomonas
	OG0010692	hypothetical protein	2	Stenotrophomonas
	OG0010693	hypothetical protein	2	Stenotrophomonas
	OG0010694	hypothetical protein	2	Stenotrophomonas
	OG0010695	hypothetical protein	2	Stenotrophomonas
	OG0010696	hypothetical protein	2	Stenotrophomonas
	OG0010697	hypothetical protein	2	Stenotrophomonas
	OG0010698	3-dehydroquinate dehydratase	2	Stenotrophomonas
	OG0010699	hypothetical protein	2	Stenotrophomonas
	OG0010700	purine-binding chemotaxis protein CheW	2	Stenotrophomonas
	OG0010701	AlpA family transcriptional regulator	2	Stenotrophomonas
	OG0010702	diguanylate cyclase/phosphodiesterase	2	Stenotrophomonas
	OG0010704	T7 family holin superfamily II	2	Stenotrophomonas
	OG0010705	bacteriophage Rz lysis protein	2	Stenotrophomonas
	OG0010709	hypothetical protein	2	Stenotrophomonas
	OG0010710	hypothetical protein	2	Stenotrophomonas
	OG0010711	hypothetical protein	2	Stenotrophomonas
	OG0010712	uncharacterized protein DUF4440	2	Stenotrophomonas
	OG0010713	uncharacterized protein DUF4304	2	Stenotrophomonas
	OG0010714	hypothetical protein	2	Stenotrophomonas
	OG0010715	purine-binding chemotaxis protein CheW	2	Stenotrophomonas
	OG0010716	hypothetical protein	2	Stenotrophomonas
	OG0010717	hypothetical protein	2	Stenotrophomonas
	OG0010718	hypothetical protein	2	Stenotrophomonas
	OG0010719	N-acetylmuramoyl-L-alanine amidase	2	Stenotrophomonas
	OG0010720	hypothetical protein	2	Stenotrophomonas
	OG0010721	hypothetical protein	2	Stenotrophomonas
	OG0010722	hypothetical protein	2	Stenotrophomonas
	OG0010723	hypothetical protein	2	Stenotrophomonas
	OG0010724	hypothetical protein	2	Stenotrophomonas
	OG0010725	hypothetical protein	2	Stenotrophomonas
	OG0010726	hypothetical protein	2	Stenotrophomonas
	OG0010727	hypothetical protein	2	Stenotrophomonas
	OG0010728	hypothetical protein	2	Stenotrophomonas
	OG0010729	hypothetical protein	2	Stenotrophomonas
	OG0010730	hypothetical protein	2	Stenotrophomonas
	OG0010731	hypothetical protein	2	Stenotrophomonas
	OG0010732	uncharacterized protein DUF4241	2	Stenotrophomonas
	OG0010733	hypothetical protein	2	Stenotrophomonas
	OG0010734	hypothetical protein	2	Stenotrophomonas
	OG0010735	hypothetical protein	2	Stenotrophomonas
	OG0010736	aryl-alcohol dehydrogenase-like predicted oxidoreductase	2	Stenotrophomonas
	OG0010737	hypothetical protein	2	Stenotrophomonas
	OG0010738	hypothetical protein	2	Stenotrophomonas
	OG0010739	hypothetical protein	2	Stenotrophomonas
	OG0010740	hypothetical protein	2	Stenotrophomonas
	OG0010741	hypothetical protein	2	Stenotrophomonas
	OG0010742	hypothetical protein	2	Stenotrophomonas
	OG0010743	hypothetical protein	2	Stenotrophomonas
	OG0010744	hypothetical protein	2	Stenotrophomonas
	OG0010745	hypothetical protein	2	Stenotrophomonas
	OG0010746	hypothetical protein	2	Stenotrophomonas
	OG0010747	hypothetical protein	2	Stenotrophomonas
	OG0010748	hypothetical protein	2	Stenotrophomonas
	OG0010749	signal transduction histidine kinase	2	Stenotrophomonas
	OG0010750	LuxR family two component transcriptional regulator	2	Stenotrophomonas
	OG0010751	hypothetical protein	2	Stenotrophomonas
	OG0010753	hypothetical protein	2	Stenotrophomonas
	OG0010754	hypothetical protein	2	Stenotrophomonas
	OG0010755	hypothetical protein	2	Stenotrophomonas
	OG0010756	hypothetical protein	2	Stenotrophomonas
	OG0010757	hypothetical protein	2	Stenotrophomonas
	OG0010758	hypothetical protein	2	Stenotrophomonas
	OG0010759	response regulator receiver domain-containing protein	2	Stenotrophomonas
	OG0010760	hypothetical protein	2	Stenotrophomonas
	OG0010761	hypothetical protein	2	Stenotrophomonas
	OG0010762	hypothetical protein	2	Stenotrophomonas
	OG0010763	TonB-dependent receptor	2	Stenotrophomonas
	OG0010764	poly(beta-D-mannuronate) lyase	2	Stenotrophomonas
	OG0010765	alginate lyase	2	Stenotrophomonas
	OG0010766	hypothetical protein	2	Stenotrophomonas
	OG0010767	hypothetical protein	2	Stenotrophomonas
	OG0010768	protease inhibitor Inh	2	Stenotrophomonas
	OG0010769	hypothetical protein	2	Stenotrophomonas
	OG0010770	TraX protein	2	Stenotrophomonas
	OG0010771	hypothetical protein	2	Stenotrophomonas
	OG0010772	hypothetical protein	2	Stenotrophomonas
	OG0010773	hypothetical protein	2	Stenotrophomonas
	OG0010774	hypothetical protein	2	Stenotrophomonas
	OG0010775	hypothetical protein	2	Stenotrophomonas
	OG0010776	cobalt-zinc-cadmium efflux system outer membrane protein	2	Stenotrophomonas
	OG0010777	hypothetical protein	2	Stenotrophomonas
	OG0010778	prevent-host-death family protein	2	Stenotrophomonas
	OG0010779	hypothetical protein	2	Stenotrophomonas
	OG0010780	general secretion pathway protein C	2	Stenotrophomonas
	OG0010781	phosphate ABC transporter substrate-binding protein (PhoT family)	2	Stenotrophomonas
	OG0010782	type II secretion system protein M (GspM)	2	Stenotrophomonas
	OG0010783	type II secretion system protein L (GspL)	2	Stenotrophomonas
	OG0010784	hypothetical protein	2	Stenotrophomonas
	OG0010785	hypothetical protein	2	Stenotrophomonas
	OG0010786	RNA polymerase sigma-70 factor (ECF subfamily)	2	Stenotrophomonas
	OG0010787	hypothetical protein	2	Stenotrophomonas
	OG0010788	hypothetical protein	2	Stenotrophomonas
	OG0010789	uncharacterized protein DUF1656	2	Stenotrophomonas
	OG0010790	hypothetical protein	2	Stenotrophomonas
	OG0010791	hypothetical protein	2	Stenotrophomonas
	OG0010792	aryl carrier-like protein	2	Stenotrophomonas
	OG0010793	predicted MFS family arabinose efflux permease	2	Stenotrophomonas
	OG0010794	protein disulfide-isomerase	2	Stenotrophomonas
	OG0010795	predicted ribonucleotide reductase-associated flavodoxin	2	Stenotrophomonas
	OG0010796	hypothetical protein	2	Stenotrophomonas
	OG0010797	putative oxidoreductase	2	Stenotrophomonas
	OG0010798	RimJ/RimL family protein N-acetyltransferase	2	Stenotrophomonas
	OG0010799	hypothetical protein	2	Stenotrophomonas
	OG0010800	hypothetical protein	2	Stenotrophomonas
	OG0010801	uncharacterized protein DUF3658	2	Stenotrophomonas
	OG0010802	hypothetical protein	2	Stenotrophomonas
	OG0010803	hypothetical protein	2	Stenotrophomonas
	OG0010804	hypothetical protein	2	Stenotrophomonas
	OG0010805	hypothetical protein	2	Stenotrophomonas
	OG0010806	outer membrane receptor protein involved in Fe transport	2	Stenotrophomonas
	OG0010807	hypothetical protein	2	Stenotrophomonas
	OG0010808	hypothetical protein	2	Stenotrophomonas
	OG0010809	hypothetical protein	2	Stenotrophomonas
	OG0010810	uncharacterized protein DUF998	2	Stenotrophomonas
	OG0010811	hypothetical protein	2	Stenotrophomonas
	OG0010812	variant SH3 domain-containing protein	2	Stenotrophomonas
	OG0010813	hypothetical protein	2	Stenotrophomonas
	OG0010814	hypothetical protein	2	Stenotrophomonas
	OG0010815	hypothetical protein	2	Stenotrophomonas
	OG0010816	hypothetical protein	2	Stenotrophomonas
	OG0010817	hypothetical protein	2	Stenotrophomonas
	OG0010820	hypothetical protein	2	Stenotrophomonas
	OG0010821	hypothetical protein	2	Stenotrophomonas
	OG0010822	hypothetical protein	2	Stenotrophomonas
	OG0010823	uncharacterized protein DUF4434	2	Stenotrophomonas
	OG0010824	uncharacterized protein DUF2628	2	Stenotrophomonas
	OG0010825	hypothetical protein	2	Stenotrophomonas
	OG0010826	hypothetical protein	2	Stenotrophomonas
	OG0010827	hypothetical protein	2	Stenotrophomonas
	OG0010828	hypothetical protein	2	Stenotrophomonas
	OG0010829	hypothetical protein	2	Stenotrophomonas
	OG0010830	hypothetical protein	2	Stenotrophomonas
	OG0010831	hypothetical protein	2	Stenotrophomonas
	OG0010832	hypothetical protein	2	Stenotrophomonas
	OG0010833	hypothetical protein	2	Stenotrophomonas
	OG0010834	hypothetical protein	2	Stenotrophomonas
	OG0010835	hypothetical protein	2	Stenotrophomonas
	OG0010836	hypothetical protein	2	Stenotrophomonas
	OG0010837	dolichyl-phosphate-mannose-protein mannosyltransferase	2	Stenotrophomonas
	OG0010838	hypothetical protein	2	Stenotrophomonas
	OG0010839	response regulator receiver domain-containing protein	2	Stenotrophomonas
	OG0010840	hypothetical protein	2	Stenotrophomonas
	OG0010841	hypothetical protein	2	Stenotrophomonas
	OG0010842	hypothetical protein	2	Stenotrophomonas
	OG0010843	toxin ParE1/3/4	2	Stenotrophomonas
	OG0010844	hypothetical protein	2	Stenotrophomonas
	OG0010845	hypothetical protein	2	Stenotrophomonas
	OG0010846	hypothetical protein	2	Stenotrophomonas
	OG0010847	hypothetical protein	2	Stenotrophomonas
	OG0010848	hypothetical protein	2	Stenotrophomonas
	OG0010849	hypothetical protein	2	Stenotrophomonas
	OG0010850	hypothetical protein	2	Stenotrophomonas
	OG0010851	hypothetical protein	2	Stenotrophomonas
	OG0010852	hypothetical protein	2	Stenotrophomonas
	OG0010853	diguanylate cyclase (GGDEF)-like protein	2	Stenotrophomonas
	OG0010854	hypothetical protein	2	Stenotrophomonas
	OG0010855	hypothetical protein	2	Stenotrophomonas
	OG0010856	hypothetical protein	2	Stenotrophomonas
	OG0010857	hypothetical protein	2	Stenotrophomonas
	OG0010858	hypothetical protein	2	Stenotrophomonas
	OG0010859	hypothetical protein	2	Stenotrophomonas
	OG0010860	uncharacterized protein (TIGR02246 family)	2	Stenotrophomonas
	OG0010861	hypothetical protein	2	Stenotrophomonas
	OG0010862	hypothetical protein	2	Stenotrophomonas
	OG0010863	murein lipoprotein	2	Stenotrophomonas
	OG0010864	hypothetical protein	2	Stenotrophomonas
	OG0010865	hypothetical protein	2	Stenotrophomonas
	OG0010866	glycine zipper 2TM protein	2	Stenotrophomonas
	OG0010867	hypothetical protein	2	Stenotrophomonas
	OG0010868	hypothetical protein	2	Stenotrophomonas
	OG0010869	hypothetical protein	2	Stenotrophomonas
	OG0010870	patatin-like phospholipase	2	Stenotrophomonas
	OG0010871	hypothetical protein	2	Stenotrophomonas
	OG0010872	hypothetical protein	2	Stenotrophomonas
	OG0010873	hypothetical protein	2	Stenotrophomonas
	OG0010874	hypothetical protein	2	Stenotrophomonas
	OG0010875	MerC mercury resistance protein	2	Stenotrophomonas
	OG0010876	hypothetical protein	2	Stenotrophomonas
	OG0010877	hypothetical protein	2	Stenotrophomonas
	OG0010878	hypothetical protein	2	Stenotrophomonas
	OG0010879	hypothetical protein	2	Stenotrophomonas
	OG0010880	hypothetical protein	2	Stenotrophomonas
	OG0010881	hypothetical protein	2	Stenotrophomonas
	OG0010882	hypothetical protein	2	Stenotrophomonas
	OG0010883	hypothetical protein	2	Stenotrophomonas
	OG0010884	hypothetical protein	2	Stenotrophomonas
	OG0010885	uncharacterized protein DUF4434	2	Stenotrophomonas
	OG0010886	opacity protein-like surface antigen	2	Stenotrophomonas
	OG0010887	hypothetical protein	2	Stenotrophomonas
	OG0010888	hypothetical protein	2	Stenotrophomonas
	OG0010889	hypothetical protein	2	Stenotrophomonas
	OG0010890	hypothetical protein	2	Stenotrophomonas
	OG0010891	hypothetical protein	2	Stenotrophomonas
	OG0010892	hypothetical protein	2	Stenotrophomonas
	OG0010893	hypothetical protein	2	Stenotrophomonas
	OG0010894	hypothetical protein	2	Stenotrophomonas
	OG0010895	type III secretion system (T3SS) SseB-like protein	2	Stenotrophomonas
	OG0010896	hypothetical protein	2	Stenotrophomonas
	OG0010897	SMI1/KNR4 family protein SUKH-1	2	Stenotrophomonas
	OG0010898	uncharacterized protein YqcC (DUF446 family)	2	Stenotrophomonas
	OG0010899	APA family basic amino acid/polyamine antiporter	2	Stenotrophomonas
	OG0010900	hypothetical protein	2	Stenotrophomonas
	OG0010901	HD-like signal output (HDOD) protein	2	Stenotrophomonas
	OG0010902	hypothetical protein	2	Stenotrophomonas
	OG0010903	uncharacterized protein DUF3829	2	Stenotrophomonas
	OG0010904	type V secretion system putative substrate protein	2	Stenotrophomonas
	OG0010905	hypothetical protein	2	Stenotrophomonas
	OG0010906	hypothetical protein	2	Stenotrophomonas
	OG0010907	hypothetical protein	2	Stenotrophomonas
	OG0010908	uncharacterized protein DUF3592	2	Stenotrophomonas
	OG0010909	hypothetical protein	2	Stenotrophomonas
	OG0010910	hypothetical protein	2	Stenotrophomonas
	OG0010911	PepSY-associated transmembrane protein	2	Stenotrophomonas
	OG0010912	hypothetical protein	2	Stenotrophomonas
	OG0010913	hypothetical protein	2	Stenotrophomonas
	OG0010914	hypothetical protein	2	Stenotrophomonas
	OG0010915	hypothetical protein	2	Stenotrophomonas
	OG0010916	hypothetical protein	2	Stenotrophomonas
	OG0010917	hypothetical protein	2	Stenotrophomonas
	OG0010918	hypothetical protein	2	Stenotrophomonas
	OG0010919	hypothetical protein	2	Stenotrophomonas
	OG0010920	suppressor of fused protein SUFU	2	Stenotrophomonas
	OG0010921	hypothetical protein	2	Stenotrophomonas
	OG0010922	hypothetical protein	2	Stenotrophomonas
	OG0010923	hypothetical protein	2	Stenotrophomonas
	OG0010924	hypothetical protein	2	Stenotrophomonas
	OG0010925	hypothetical protein	2	Stenotrophomonas
	OG0010926	hypothetical protein	2	Stenotrophomonas
	OG0010927	hypothetical protein	2	Stenotrophomonas
	OG0010928	hypothetical protein	2	Stenotrophomonas
	OG0010929	hypothetical protein	2	Stenotrophomonas
	OG0010930	hypothetical protein	2	Stenotrophomonas
	OG0010931	hypothetical protein	2	Stenotrophomonas
	OG0010932	hypothetical protein	2	Stenotrophomonas
	OG0010933	hypothetical protein	2	Stenotrophomonas
	OG0010934	hypothetical protein	2	Stenotrophomonas
	OG0010935	hypothetical protein	2	Stenotrophomonas
	OG0010936	hypothetical protein	2	Stenotrophomonas
	OG0010937	SMI1/KNR4 family protein SUKH-1	2	Stenotrophomonas
	OG0010938	hypothetical protein	2	Stenotrophomonas
	OG0010939	hypothetical protein	2	Stenotrophomonas
	OG0010940	hypothetical protein	2	Stenotrophomonas
	OG0010941	hypothetical protein	2	Stenotrophomonas
	OG0010942	outer membrane receptor for ferrienterochelin and colicins	2	Stenotrophomonas
	OG0010943	outer membrane autotransporter protein	2	Stenotrophomonas
	OG0010944	hypothetical protein	2	Stenotrophomonas
	OG0010945	hypothetical protein	2	Stenotrophomonas
	OG0010946	hypothetical protein	2	Stenotrophomonas
	OG0010947	hypothetical protein	2	Stenotrophomonas
	OG0010948	hypothetical protein	2	Stenotrophomonas
	OG0010949	hypothetical protein	2	Stenotrophomonas
	OG0010950	hypothetical protein	2	Stenotrophomonas
	OG0010951	hypothetical protein	2	Stenotrophomonas
	OG0010952	hypothetical protein	2	Stenotrophomonas
	OG0010953	hypothetical protein	2	Stenotrophomonas
	OG0010954	hypothetical protein	2	Stenotrophomonas
	OG0010955	hypothetical protein	2	Stenotrophomonas
	OG0010956	hypothetical protein	2	Stenotrophomonas
	OG0010957	hypothetical protein	2	Stenotrophomonas
	OG0010958	hypothetical protein	2	Stenotrophomonas
	OG0010959	hypothetical protein	2	Stenotrophomonas
	OG0010960	hypothetical protein	2	Stenotrophomonas
	OG0010961	hypothetical protein	2	Stenotrophomonas
	OG0010962	hypothetical protein	2	Stenotrophomonas
	OG0010963	hypothetical protein	2	Stenotrophomonas
	OG0010964	hypothetical protein	2	Stenotrophomonas
	OG0010968	hypothetical protein	2	Agrobacterium
	OG0010969	protein TonB	2	Agrobacterium
	OG0010970	hypothetical protein	2	Agrobacterium
	OG0010971	hypothetical protein	2	Agrobacterium
	OG0010972	hypothetical protein	2	Agrobacterium
	OG0010973	hypothetical protein	2	Agrobacterium
	OG0010974	hypothetical protein	2	Agrobacterium
	OG0010975	hypothetical protein	2	Agrobacterium
	OG0010976	hypothetical protein	2	Agrobacterium
	OG0010977	hypothetical protein	2	Agrobacterium
	OG0010978	hypothetical protein	2	Agrobacterium
	OG0010979	hypothetical protein	2	Agrobacterium
	OG0010980	uncharacterized protein DUF707	2	Agrobacterium
	OG0010981	hypothetical protein	2	Agrobacterium
	OG0010982	hypothetical protein	2	Agrobacterium
	OG0010983	hypothetical protein	2	Agrobacterium
	OG0010984	hypothetical protein	2	Agrobacterium
	OG0010985	hypothetical protein	2	Agrobacterium
	OG0010986	hypothetical protein	2	Agrobacterium
	OG0010987	hypothetical protein	2	Agrobacterium
	OG0010988	hypothetical protein	2	Agrobacterium
	OG0010989	hypothetical protein	2	Agrobacterium
	OG0010990	hypothetical protein	2	Agrobacterium
	OG0010991	hypothetical protein	2	Agrobacterium
	OG0010992	hypothetical protein	2	Agrobacterium
	OG0010993	hypothetical protein	2	Agrobacterium
	OG0010994	hypothetical protein	2	Agrobacterium
	OG0010995	hypothetical protein	2	Agrobacterium
	OG0010996	hypothetical protein	2	Agrobacterium
	OG0010997	hypothetical protein	2	Agrobacterium
	OG0010998	hypothetical protein	2	Agrobacterium
	OG0010999	hypothetical protein	2	Agrobacterium
	OG0011000	hypothetical protein	2	Agrobacterium
	OG0011001	cold shock CspA family protein	2	Agrobacterium
	OG0011002	hypothetical protein	2	Agrobacterium
	OG0011003	hypothetical protein	2	Agrobacterium
	OG0011004	hypothetical protein	2	Agrobacterium
	OG0011005	hypothetical protein	2	Agrobacterium
	OG0011006	hypothetical protein	2	Agrobacterium
	OG0011007	hypothetical protein	2	Agrobacterium
	OG0011008	hypothetical protein	2	Agrobacterium
	OG0011009	uncharacterized protein involved in exopolysaccharide biosynthesis	2	Agrobacterium
	OG0011010	2',3'-cyclic-nucleotide 2'-phosphodiesterase (5'-nucleotidase family)	2	Agrobacterium
	OG0011011	hypothetical protein	2	Agrobacterium
	OG0011012	hypothetical protein	2	Agrobacterium
	OG0011013	hypothetical protein	2	Agrobacterium
	OG0011014	NitT/TauT family transport system ATP-binding protein	2	Agrobacterium
	OG0011015	hypothetical protein	2	Agrobacterium
	OG0011016	hypothetical protein	2	Agrobacterium
	OG0011017	hypothetical protein	2	Agrobacterium
	OG0011018	catechol 2,3-dioxygenase-like lactoylglutathione lyase family enzyme	2	Agrobacterium
	OG0011019	hypothetical protein	2	Agrobacterium
	OG0011020	hypothetical protein	2	Agrobacterium
	OG0011021	hypothetical protein	2	Agrobacterium
	OG0011022	hypothetical protein	2	Agrobacterium
	OG0011023	uncharacterized protein DUF4393	2	Agrobacterium
	OG0011024	hypothetical protein	2	Agrobacterium
	OG0011025	CDP-glycerol:poly(glycerophosphate) glycerophosphotransferase	2	Agrobacterium
	OG0011026	HAD superfamily phosphoserine phosphatase-like hydrolase	2	Agrobacterium
[truncated: 492 more rows]
