# Supplementary material for: Genome Sequences of a Plant Beneficial Synthetic Bacterial Community Reveal Genetic Features for Successful Plant Colonization
Source: Front Microbiol. 2019 Aug 13;10:1779. doi: 10.3389/fmicb.2019.01779 (PMC6701196; doi:10.3389/fmicb.2019.01779)
Supplement: Supplementary file 6 [file Table_6.xlsx]

## Sheet: Supplementary Table S6
	TABLE S6 | Enriched and depleted COGs in robust and non-robust colonizers per each COG category. Only COGs significantly enriched or depleted are displayed (P < 0.005).
	COG ID	COG name	COG category	Robust Colonizers		Non-Robust Colonizers		z-score
				#genes	#genomes	#genes	#genomes
	COG3181	Tripartite-type tricarboxylate transporter, receptor component TctC	Energy production and conversion	165	6	16	3	11.2509
	COG2114	Adenylate cyclase, class 3	Signal transduction mechanisms	56	10	5	3	6.62766
	COG3839	ABC-type sugar transport system, ATPase component	Carbohydrate transport and metabolism	127	11	47	12	6.23177
	COG1804	Crotonobetainyl-CoA:carnitine CoA-transferase CaiB and related acyl-CoA transferases	Lipid transport and metabolism	70	9	15	4	6.0811
	COG2124	Cytochrome P450	Secondary metabolites biosynthesis, transport and catabolism	44	11	4	2	5.85981
	COG0715	ABC-type nitrate/sulfonate/bicarbonate transport system, periplasmic component	Inorganic ion transport and metabolism	107	11	40	10	5.67865
	COG1595	DNA-directed RNA polymerase specialized sigma subunit, sigma24 family	Transcription	242	12	147	14	5.06799
	COG1960	Acyl-CoA dehydrogenase related to the alkylation response protein AidB	Lipid transport and metabolism	173	12	94	14	5.04139
	COG1802	DNA-binding transcriptional regulator, GntR family	Transcription	145	11	74	10	4.98424
	COG1309	DNA-binding transcriptional regulator, AcrR family	Transcription	370	12	260	14	4.70471
	COG2208	Serine phosphatase RsbU, regulator of sigma subunit	Transcription	41	4	9	9	4.61316
	COG4638	Phenylpropionate dioxygenase or related ring-hydroxylating dioxygenase, large terminal subunit	Inorganic ion transport and metabolism	48	9	13	12	4.57823
	COG0683	ABC-type branched-chain amino acid transport system, periplasmic component	Amino acid transport and metabolism	113	8	57	10	4.4582
	COG0665	Glycine/D-amino acid oxidase (deaminating)	Amino acid transport and metabolism	162	12	94	14	4.45135
	COG1653	ABC-type glycerol-3-phosphate transport system, periplasmic component	Carbohydrate transport and metabolism	145	11	81	11	4.44606
	COG2423	Ornithine cyclodeaminase/archaeal alanine dehydrogenase, mu-crystallin family	Amino acid transport and metabolism	33	8	6	1	4.40074
	COG0600	ABC-type nitrate/sulfonate/bicarbonate transport system, permease component	Inorganic ion transport and metabolism	89	10	41	10	4.35209
	COG1522	DNA-binding transcriptional regulator, Lrp family	Transcription	144	12	82	14	4.31284
	COG2018	Predicted regulator of Ras-like GTPase activity, Roadblock/LC7/MglB family	Signal transduction mechanisms	18	4	0	0	4.29502
	COG0395	ABC-type glycerol-3-phosphate transport system, permease component	Carbohydrate transport and metabolism	141	11	80	12	4.28978
	COG5616	TolB amino-terminal domain (function unknown)	General function prediction only	43	4	12	2	4.27191
	COG3832	Uncharacterized conserved protein YndB, AHSA1/START domain	Function unknown	69	12	29	10	4.16365
	COG3485	Protocatechuate 3,4-dioxygenase beta subunit	Secondary metabolites biosynthesis, transport and catabolism	34	9	8	2	4.09201
	COG3791	Uncharacterized conserved protein	Function unknown	68	10	29	12	4.08221
	COG1024	Enoyl-CoA hydratase/carnithine racemase	Lipid transport and metabolism	119	12	66	14	4.06663
	COG2310	Stress response protein SCP2	Signal transduction mechanisms	16	2	0	0	4.04934
	COG1414	DNA-binding transcriptional regulator, IclR family	Transcription	111	10	61	12	3.97615
	COG1028	NAD(P)-dependent dehydrogenase, short-chain alcohol dehydrogenase family	Lipid transport and metabolism	457	12	357	14	3.86993
	COG1116	ABC-type nitrate/sulfonate/bicarbonate transport system, ATPase component	Inorganic ion transport and metabolism	74	10	35	10	3.8652
	COG2229	Signal recognition particle receptor subunit beta, a GTPase	Intracellular trafficking, secretion, and vesicular transport	14	4	0	0	3.78777
	COG2409	Uncharacterized membrane protein YdfJ, MMPL/SSD domain	Function unknown	19	1	2	1	3.76619
	COG2030	Acyl dehydratase	Lipid transport and metabolism	41	9	14	4	3.73235
	COG1840	ABC-type Fe3+ transport system, periplasmic component	Inorganic ion transport and metabolism	63	10	29	10	3.66361
	COG1175	ABC-type sugar transport system, permease component	Carbohydrate transport and metabolism	138	11	86	11	3.66135
	COG2141	Flavin-dependent oxidoreductase, luciferase family (includes alkanesulfonate monooxygenase SsuD and methylene tetrahydromethanopterin reductase)	Coenzyme transport and metabolism	150	12	96	13	3.63901
	COG0642	Signal transduction histidine kinase	Signal transduction mechanisms	347	12	265	14	3.62827
	COG3920	Two-component sensor histidine kinase, HisKA and HATPase domains	Signal transduction mechanisms	43	9	16	5	3.61003
	COG1744	Basic membrane lipoprotein Med, periplasmic binding protein (PBP1-ABC) superfamily	Cell wall/membrane/envelope biogenesis	20	7	3	2	3.60384
	COG4585	Signal transduction histidine kinase	Signal transduction mechanisms	56	10	25	5	3.55583
	COG3427	Carbon monoxide dehydrogenase subunit G	Energy production and conversion	15	6	1	1	3.54926
	COG2172	Anti-sigma regulatory factor (Ser/Thr protein kinase)	Signal transduction mechanisms	25	3	6	6	3.48112
	COG0784	CheY chemotaxis protein or a CheY-like REC (receiver) domain	Signal transduction mechanisms	25	10	6	6	3.48112
	COG0044	Dihydroorotase or related cyclic amidohydrolase	Nucleotide transport and metabolism	35	12	12	6	3.43948
	COG2962	Uncharacterized membrane protein RarD, contains two EamA domains	Function unknown	53	12	24	13	3.41336
	COG5517	3-phenylpropionate/cinnamic acid dioxygenase, small subunit	Secondary metabolites biosynthesis, transport and catabolism	14	6	1	1	3.40426
	COG2273	Beta-glucanase, GH16 family	Carbohydrate transport and metabolism	11	8	0	0	3.35744
	COG4231	TPP-dependent indolepyruvate ferredoxin oxidoreductase, alpha subunit	Energy production and conversion	16	7	2	2	3.35205
	COG1079	ABC-type uncharacterized transport system, permease component	General function prediction only	18	7	3	2	3.32967
	COG3845	ABC-type uncharacterized transport system, ATPase component	General function prediction only	18	7	3	2	3.32967
	COG4603	ABC-type uncharacterized transport system, permease component	General function prediction only	18	7	3	2	3.32967
	COG3847	Flp pilus assembly protein, pilin Flp	Intracellular trafficking, secretion, and vesicular transport	20	9	4	2	3.3263
	COG2113	ABC-type proline/glycine betaine transport system, periplasmic component	Amino acid transport and metabolism	35	6	13	9	3.26085
	COG3629	DNA-binding transcriptional activator of the SARP family	Signal transduction mechanisms	13	5	1	1	3.25317
	COG0411	ABC-type branched-chain amino acid transport system, ATPase component	Amino acid transport and metabolism	69	7	37	9	3.23555
	COG3622	Hydroxypyruvate isomerase	Carbohydrate transport and metabolism	15	10	2	2	3.20368
	COG3194	Ureidoglycolate hydrolase (allantoin degradation)	Nucleotide transport and metabolism	10	5	0	0	3.20118
	COG5598	Trimethylamine:corrinoid methyltransferase	Coenzyme transport and metabolism	10	2	0	0	3.20118
	COG1878	Kynurenine formamidase	Amino acid transport and metabolism	17	9	3	3	3.18551
	COG0596	Pimeloyl-ACP methyl ester carboxylesterase	Coenzyme transport and metabolism	276	12	213	14	3.12677
	COG1404	Serine protease, subtilisin family	Posttranslational modification, protein turnover, chaperones	24	5	7	4	3.12182
	COG3914	Predicted O-linked N-acetylglucosamine transferase, SPINDLY family	Posttranslational modification, protein turnover, chaperones	12	9	1	1	3.09519
	COG2319	WD40 repeat	General function prediction only	9	4	0	0	3.03689
	COG4126	Asp/Glu/hydantoin racemase	Amino acid transport and metabolism	28	7	10	8	2.99586
	COG1020	Non-ribosomal peptide synthetase component F	Secondary metabolites biosynthesis, transport and catabolism	28	8	10	10	2.99586
	COG2080	Aerobic-type carbon monoxide dehydrogenase, small subunit, CoxS/CutS family	Energy production and conversion	40	12	18	8	2.98261
	COG3865	Glyoxalase superfamily enzyme, possibly 3-demethylubiquinone-9 3-methyltransferase	General function prediction only	21	12	6	5	2.95065
	COG1319	CO or xanthine dehydrogenase, FAD-binding subunit	Energy production and conversion	26	10	9	7	2.94632
	COG2212	Multisubunit Na+/H+ antiporter, MnhF subunit	Inorganic ion transport and metabolism	11	8	1	1	2.92932
	COG1545	Uncharacterized OB-fold protein, contains Zn-ribbon domain	General function prediction only	11	2	1	1	2.92932
	COG3618	Predicted metal-dependent hydrolase, TIM-barrel fold	General function prediction only	29	9	11	8	2.92389
	COG0654	2-polyprenyl-6-methoxyphenol hydroxylase and related FAD-dependent oxidoreductases	Energy production and conversion	104	12	68	14	2.90757
	COG1975	Xanthine and CO dehydrogenase maturation factor, XdhC/CoxF family	Posttranslational modification, protein turnover, chaperones	24	12	8	7	2.898
	COG0790	TPR repeat	Signal transduction mechanisms	24	8	8	7	2.898
	COG5649	Uncharacterized protein	Function unknown	17	9	4	3	2.89316
	COG3227	Zn-dependent metalloprotease	Posttranslational modification, protein turnover, chaperones	13	2	2	1	2.88778
	COG3540	Phosphodiesterase/alkaline phosphatase D	Inorganic ion transport and metabolism	13	8	2	1	2.88778
	COG3246	Uncharacterized conserved protein, DUF849 family	Function unknown	22	7	7	3	2.85164
	COG0318	Acyl-CoA synthetase (AMP-forming)/AMP-acid ligase II	Lipid transport and metabolism	82	11	51	14	2.83069
	COG0251	Enamine deaminase RidA, house cleaning of reactive enamine intermediates, YjgF/YER057c/UK114 family	Defense mechanisms	104	12	69	14	2.82399
	COG2510	Uncharacterized membrane protein	Function unknown	25	12	9	6	2.81568
	COG0559	Branched-chain amino acid ABC-type transport system, permease component	Amino acid transport and metabolism	78	7	48	10	2.81139
	COG5457	Uncharacterized conserved protein YjiS, DUF1127 family	Function unknown	20	4	6	6	2.8083
	COG5010	Flp pilus assembly protein TadD, contains TPR repeats	Intracellular trafficking, secretion, and vesicular transport	20	10	6	3	2.8083
	COG2513	2-Methylisocitrate lyase and related enzymes, PEP mutase family	Carbohydrate transport and metabolism	31	11	13	9	2.79522
	COG4191	Signal transduction histidine kinase regulating C4-dicarboxylate transport system	Signal transduction mechanisms	23	9	8	4	2.76252
	COG0515	Serine/threonine protein kinase	Signal transduction mechanisms	53	4	29	12	2.76202
	COG3570	Streptomycin 6-kinase	Defense mechanisms	10	8	1	1	2.75434
	COG3450	Predicted enzyme of the cupin superfamily	General function prediction only	16	8	4	2	2.73822
	COG0277	FAD/FMN-containing dehydrogenase	Energy production and conversion	82	12	52	14	2.73472
	COG0726	Peptidoglycan/xylan/chitin deacetylase, PgdA/CDA1 family	Carbohydrate transport and metabolism	50	12	27	13	2.72925
	COG1006	Multisubunit Na+/H+ antiporter, MnhC subunit	Inorganic ion transport and metabolism	12	8	2	2	2.71856
	COG3220	Uncharacterized conserved protein, UPF0276 family	Function unknown	12	8	2	2	2.71856
	COG2942	Mannose or cellobiose epimerase, N-acyl-D-glucosamine 2-epimerase family	Carbohydrate transport and metabolism	14	9	3	3	2.71853
	COG3609	Transcriptional regulator, contains Arc/MetJ-type RHH (ribbon-helix-helix) DNA-binding domain	Transcription	14	7	3	2	2.71853
	COG1273	Non-homologous end joining protein Ku, dsDNA break repair	Replication, recombination and repair	21	11	7	6	2.71077
	COG4961	Flp pilus assembly protein TadG	Intracellular trafficking, secretion, and vesicular transport	21	8	7	3	2.71077
	COG4962	Pilus assembly protein, ATPase of CpaF family	Intracellular trafficking, secretion, and vesicular transport	21	10	7	4	2.71077
	COG3306	Glycosyltransferase involved in LPS biosynthesis, GR25 family	Cell wall/membrane/envelope biogenesis	7	3	0	0	2.67825
	COG4315	Predicted lipoprotein with conserved Yx(FWY)xxD motif (function unknown)	Function unknown	7	5	0	0	2.67825
	COG0675	Transposase	Mobilome: prophages, transposons	7	1	0	0	2.67825
	COG1101	ABC-type uncharacterized transport system, ATPase component	General function prediction only	7	5	0	0	2.67825
	COG4120	ABC-type uncharacterized transport system, permease component	General function prediction only	7	5	0	0	2.67825
	COG3397	Predicted carbohydrate-binding protein, contains CBM5 and CBM33 domains	General function prediction only	7	5	0	0	2.67825
	COG2320	GrpB domain, predicted nucleotidyltransferase, UPF0157 family	General function prediction only	7	5	0	0	2.67825
	COG4176	ABC-type proline/glycine betaine transport system, permease component	Amino acid transport and metabolism	30	7	13	9	2.67312
	COG2079	2-methylcitrate dehydratase PrpD	Carbohydrate transport and metabolism	27	10	11	7	2.67133
	COG0730	Uncharacterized membrane protein YfcA	Function unknown	48	12	26	13	2.66343
	COG1012	Acyl-CoA reductase or other NAD-dependent aldehyde dehydrogenase	Energy production and conversion	212	12	165	14	2.66268
	COG2346	Truncated hemoglobin YjbI	Inorganic ion transport and metabolism	19	11	6	5	2.66142
	COG3474	Cytochrome c2	Energy production and conversion	22	10	8	3	2.62333
	COG3321	Acyl transferase domain in polyketide synthase (PKS) enzymes	Secondary metabolites biosynthesis, transport and catabolism	22	7	8	8	2.62333
	COG0644	Dehydrogenase (flavoprotein)	Energy production and conversion	31	12	14	8	2.6167
	COG0662	Mannose-6-phosphate isomerase, cupin superfamily	Carbohydrate transport and metabolism	17	10	5	4	2.61601
	COG0640	DNA-binding transcriptional regulator, ArsR family	Transcription	95	12	64	14	2.61442
	COG2159	Predicted metal-dependent hydrolase, TIM-barrel fold	General function prediction only	28	7	12	9	2.60757
	COG1529	CO or xanthine dehydrogenase, Mo-binding subunit	Energy production and conversion	42	12	22	8	2.59848
	COG3745	Flp pilus assembly protein CpaB	Intracellular trafficking, secretion, and vesicular transport	15	10	4	3	2.57709
	COG5295	Autotransporter adhesin	Intracellular trafficking, secretion, and vesicular transport	9	7	1	1	2.56864
	COG4631	Xanthine dehydrogenase, molybdopterin-binding subunit B	Nucleotide transport and metabolism	9	6	1	1	2.56864
	COG4655	Uncharacterized membrane protein	Function unknown	9	7	1	1	2.56864
	COG3535	Uncharacterized conserved protein, DUF917 family	Function unknown	9	3	1	1	2.56864
	COG1001	Adenine deaminase	Nucleotide transport and metabolism	13	5	3	2	2.5491
	COG3917	2-hydroxychromene-2-carboxylate isomerase	Secondary metabolites biosynthesis, transport and catabolism	13	9	3	2	2.5491
	COG4566	Two-component response regulator, FixJ family, consists of REC and HTH domains	Transcription	23	9	9	7	2.54436
	COG3672	Predicted transglutaminase-like cysteine proteinase	Posttranslational modification, protein turnover, chaperones	11	5	2	1	2.5404
	COG1320	Multisubunit Na+/H+ antiporter, MnhG subunit	Inorganic ion transport and metabolism	11	7	2	2	2.5404
	COG4541	Uncharacterized membrane protein	Function unknown	11	7	2	1	2.5404
	COG5330	Uncharacterized conserved protein, DUF2336 family	Function unknown	11	5	2	1	2.5404
	COG2984	ABC-type uncharacterized transport system, periplasmic component	General function prediction only	11	5	2	1	2.5404
	COG1376	Lipoprotein-anchoring transpeptidase ErfK/SrfK	Cell wall/membrane/envelope biogenesis	53	7	31	10	2.5133
	COG0446	NADPH-dependent 2,4-dienoyl-CoA reductase, sulfur reductase, or a related oxidoreductase	Lipid transport and metabolism	18	6	6	3	2.50963
	COG4965	Flp pilus assembly protein TadB	Intracellular trafficking, secretion, and vesicular transport	18	10	6	4	2.50963
	COG0402	Cytosine/adenosine deaminase or related metal-dependent hydrolase	Nucleotide transport and metabolism	68	12	43	13	2.50284
	COG3491	Isopenicillin N synthase and related dioxygenases	Secondary metabolites biosynthesis, transport and catabolism	21	12	8	8	2.48016
	COG2362	D-aminopeptidase	Amino acid transport and metabolism	6	4	0	0	2.47957
	COG4912	3-methyladenine DNA glycosylase AlkD	Replication, recombination and repair	6	5	0	0	2.47957
	COG4335	3-methyladenine DNA glycosylase AlkC	Replication, recombination and repair	6	6	0	0	2.47957
	COG4702	Uncharacterized protein, UPF0303 family	Function unknown	6	6	0	0	2.47957
	COG3482	Uncharacterized protein	Function unknown	6	4	0	0	2.47957
	COG3219	Uncharacterized protein	Function unknown	6	3	0	0	2.47957
	COG3654	Prophage maintenance system killer protein	Mobilome: prophages, transposons	6	4	0	0	2.47957
	COG5621	Predicted secreted hydrolase	General function prediction only	6	5	0	0	2.47957
	COG0457	Tetratricopeptide (TPR) repeat	General function prediction only	6	2	0	0	2.47957
	COG2755	Lysophospholipase L1 or related esterase	Amino acid transport and metabolism	71	12	46	14	2.44466
	COG3631	Ketosteroid isomerase-related protein	General function prediction only	19	9	7	6	2.41598
	COG1835	Peptidoglycan/LPS O-acetylase OafA/YrhL, contains acyltransferase and SGNH-hydrolase domains	Cell wall/membrane/envelope biogenesis	62	12	39	14	2.41242
	COG4964	Flp pilus assembly protein, secretin CpaC	Intracellular trafficking, secretion, and vesicular transport	14	9	4	3	2.40908
	COG4175	ABC-type proline/glycine betaine transport system, ATPase component	Amino acid transport and metabolism	25	6	11	9	2.40701
	COG3712	Periplasmic ferric-dicitrate binding protein FerR, regulates iron transport through sigma-19	Inorganic ion transport and metabolism	36	9	19	5	2.38344
	COG3931	Predicted N-formylglutamate amidohydrolase	Amino acid transport and metabolism	12	7	3	2	2.3713
	COG1316	Anionic cell wall polymer biosynthesis enzyme, LytR-Cps2A-Psr (LCP) family	Cell wall/membrane/envelope biogenesis	12	1	3	1	2.3713
	COG3509	Poly(3-hydroxybutyrate) depolymerase	Secondary metabolites biosynthesis, transport and catabolism	12	7	3	3	2.3713
	COG5342	Invasion protein IalB, involved in pathogenesis	General function prediction only	12	4	3	1	2.3713
	COG3408	Glycogen debranching enzyme (alpha-1,6-glucosidase)	Carbohydrate transport and metabolism	8	6	1	1	2.37014
	COG4630	Xanthine dehydrogenase, iron-sulfur cluster and FAD-binding subunit A	Nucleotide transport and metabolism	8	6	1	1	2.37014
	COG4665	TRAP-type mannitol/chloroaromatic compound transport system, small permease component	Secondary metabolites biosynthesis, transport and catabolism	8	5	1	1	2.37014
	COG3748	Uncharacterized membrane protein	Function unknown	8	6	1	1	2.37014
	COG4525	ABC-type taurine transport system, ATPase component	Inorganic ion transport and metabolism	10	5	2	2	2.35189
	COG1863	Multisubunit Na+/H+ antiporter, MnhE subunit	Inorganic ion transport and metabolism	10	7	2	2	2.35189
	COG4991	Uncharacterized conserved protein YraI	Function unknown	10	6	2	2	2.35189
	COG3503	Uncharacterized membrane protein	Function unknown	10	9	2	2	2.35189
	COG4252	Extracellular (periplasmic) sensor domain CHASE2 (specificity unknown)	Signal transduction mechanisms	10	5	2	1	2.35189
	COG3211	Secreted phosphatase, PhoX family	General function prediction only	10	7	2	2	2.35189
	COG4178	ABC-type uncharacterized transport system, permease and ATPase components	General function prediction only	10	6	2	1	2.35189
	COG1172	Ribose/xylose/arabinose/galactoside ABC-type transport system, permease component	Carbohydrate transport and metabolism	110	7	80	9	2.34683
	COG2771	DNA-binding transcriptional regulator, CsgD family	Transcription	37	8	20	10	2.3445
	COG0410	ABC-type branched-chain amino acid transport system, ATPase component	Amino acid transport and metabolism	77	7	52	10	2.3412
	COG3757	Lyzozyme M1 (1,4-beta-N-acetylmuramidase), GH25 family	Cell wall/membrane/envelope biogenesis	15	7	5	4	2.29092
	COG2084	3-hydroxyisobutyrate dehydrogenase or related beta-hydroxyacid dehydrogenase	Lipid transport and metabolism	43	12	25	14	2.28421
	COG1475	Chromosome segregation protein Spo0J, contains ParB-like nuclease domain	Cell cycle control, cell division, chromosome partitioning	35	12	19	13	2.2676
	COG5434	Polygalacturonase	Carbohydrate transport and metabolism	5	4	0	0	2.26351
	COG3459	Cellobiose phosphorylase	Carbohydrate transport and metabolism	5	4	0	0	2.26351
	COG1141	Ferredoxin	Energy production and conversion	5	1	0	0	2.26351
	COG3829	Transcriptional regulator containing PAS, AAA-type ATPase, and DNA-binding Fis domains	Transcription	5	4	0	0	2.26351
	COG3524	Capsule polysaccharide export protein KpsE/RkpR	Cell wall/membrane/envelope biogenesis	5	3	0	0	2.26351
	COG4260	Membrane protease subunit, stomatin/prohibitin family, contains C-terminal Zn-ribbon domain	Posttranslational modification, protein turnover, chaperones	5	5	0	0	2.26351
	COG4664	TRAP-type mannitol/chloroaromatic compound transport system, large permease component	Secondary metabolites biosynthesis, transport and catabolism	5	5	0	0	2.26351
	COG4907	Uncharacterized membrane protein	Function unknown	5	5	0	0	2.26351
	COG2899	Uncharacterized protein	Function unknown	5	5	0	0	2.26351
	COG3671	Uncharacterized membrane protein	Function unknown	5	5	0	0	2.26351
	COG5652	VanZ like family protein (function unknown)	Function unknown	5	5	0	0	2.26351
	COG4852	Uncharacterized membrane protein	Function unknown	5	3	0	0	2.26351
	COG3212	Uncharacterized membrane protein YkoI	Function unknown	5	3	0	0	2.26351
	COG4727	Uncharacterized protein	Function unknown	5	5	0	0	2.26351
	COG2746	Aminoglycoside N3'-acetyltransferase	Defense mechanisms	5	3	0	0	2.26351
	COG3809	Predicted nucleic acid-binding protein, contains Zn-finger domain	General function prediction only	5	5	0	0	2.26351
	COG4254	Uncharacterized conserved protein, contains LysM and FecR domains	General function prediction only	5	5	0	0	2.26351
	COG3185	4-hydroxyphenylpyruvate dioxygenase and related hemolysins	Amino acid transport and metabolism	18	12	7	6	2.26133
	COG2135	Putative SOS response-associated peptidase YedK	Posttranslational modification, protein turnover, chaperones	18	12	7	5	2.26133
	COG0723	Rieske Fe-S protein	Energy production and conversion	13	10	4	4	2.23338
	COG4675	Microcystin-dependent protein (function unknown)	Function unknown	13	4	4	2	2.23338
	COG1280	Threonine/homoserine/homoserine lactone efflux protein	Amino acid transport and metabolism	94	12	68	13	2.19979
	COG1177	ABC-type spermidine/putrescine transport system, permease component II	Amino acid transport and metabolism	68	11	46	10	2.19198
	COG0145	N-methylhydantoinase A/oxoprolinase/acetone carboxylase, beta subunit	Amino acid transport and metabolism	22	6	10	1	2.19072
	COG1819	UDP:flavonoid glycosyltransferase YjiC, YdhE family	Carbohydrate transport and metabolism	11	5	3	3	2.18396
	COG2930	Lipid-binding SYLF domain	Lipid transport and metabolism	11	6	3	3	2.18396
	COG4395	Predicted lipid-binding transport protein, Tim44 family	Lipid transport and metabolism	11	7	3	2	2.18396
	COG3932	Uncharacterized conserved protein	Function unknown	11	7	3	3	2.18396
	COG4963	Flp pilus assembly protein, ATPase CpaE	Intracellular trafficking, secretion, and vesicular transport	11	9	3	2	2.18396
	COG0123	Acetoin utilization deacetylase AcuC or a related deacetylase	Chromatin structure and dynamics	19	11	8	5	2.18068
	COG2207	AraC-type DNA-binding domain and AraC-containing proteins	Transcription	278	12	235	14	2.1805
	COG0546	Phosphoglycolate phosphatase, HAD superfamily	Energy production and conversion	42	12	25	14	2.17747
	COG0071	Molecular chaperone IbpA, HSP20 family	Posttranslational modification, protein turnover, chaperones	38	9	22	13	2.16074
	COG3347	Rhamnose utilisation protein RhaD, predicted bifunctional aldolase and dehydrogenase	Carbohydrate transport and metabolism	7	4	1	1	2.156
	COG3664	Beta-xylosidase	Carbohydrate transport and metabolism	7	4	1	1	2.156
	COG2313	Pseudouridine-5'-phosphate glycosidase (pseudoU degradation)	Nucleotide transport and metabolism	7	7	1	1	2.156
	COG1690	RNA-splicing ligase RtcB, repairs tRNA damage	Translation, ribosomal structure and biogenesis	7	6	1	1	2.156
	COG3536	Uncharacterized conserved protein, DUF971 family	Function unknown	7	6	1	1	2.156
	COG3821	Uncharacterized membrane protein	Function unknown	7	5	1	1	2.156
	COG1284	Uncharacterized membrane-anchored protein YitT, contains DUF161 and DUF2179 domains	Function unknown	7	5	1	1	2.156
	COG3448	CBS-domain-containing membrane protein	Signal transduction mechanisms	7	7	1	1	2.156
	COG4262	Predicted spermidine synthase with an N-terminal membrane domain	General function prediction only	7	6	1	1	2.156
	COG4321	Predicted DNA-binding protein, contains Ribbon-helix-helix (RHH) domain	General function prediction only	7	3	1	1	2.156
	COG4154	L-fucose mutarotase/ribose pyranase, RbsD/FucU family	Carbohydrate transport and metabolism	9	7	2	1	2.15124
	COG5265	ABC-type transport system involved in Fe-S cluster assembly, permease and ATPase components	Posttranslational modification, protein turnover, chaperones	9	7	2	2	2.15124
	COG3797	Uncharacterized conserved protein, DUF1697 family	Function unknown	9	7	2	2	2.15124
	COG0517	CBS domain	Signal transduction mechanisms	9	5	2	1	2.15124
	COG3467	Nitroimidazol reductase NimA or a related FMN-containing flavoprotein, pyridoxamine 5'-phosphate oxidase superfamily	Defense mechanisms	9	3	2	2	2.15124
	COG3752	Steroid 5-alpha reductase family enzyme	General function prediction only	9	9	2	2	2.15124
	COG4976	Predicted methyltransferase, contains TPR repeat	General function prediction only	9	5	2	2	2.15124
	COG3324	Predicted enzyme related to lactoylglutathione lyase	General function prediction only	48	12	30	12	2.14667
	COG1999	Cytochrome oxidase Cu insertion factor, SCO1/SenC/PrrC family	Posttranslational modification, protein turnover, chaperones	23	12	11	6	2.12951
	COG2175	Taurine dioxygenase, alpha-ketoglutarate-dependent	Secondary metabolites biosynthesis, transport and catabolism	23	6	11	10	2.12951
	COG2873	O-acetylhomoserine/O-acetylserine sulfhydrylase, pyridoxal phosphate-dependent	Amino acid transport and metabolism	14	10	5	3	2.11817
	COG0169	Shikimate 5-dehydrogenase	Amino acid transport and metabolism	35	12	20	14	2.11366
	COG1396	Transcriptional regulator, contains XRE-family HTH domain	Transcription	55	10	36	12	2.10906
	COG3285	Eukaryotic-type DNA primase	Replication, recombination and repair	20	12	9	7	2.10868
	COG1408	Predicted phosphohydrolase, MPP superfamily	General function prediction only	17	11	7	4	2.1013
	COG1793	ATP-dependent DNA ligase	Replication, recombination and repair	17	12	7	4	2.1013
	COG0365	Acyl-coenzyme A synthetase/AMP-(fatty) acid ligase	Lipid transport and metabolism	45	12	28	14	2.09469
	COG1879	ABC-type sugar transport system, periplasmic component, contains N-terminal xre family HTH domain	Carbohydrate transport and metabolism	105	8	79	11	2.08411
	COG0590	tRNA(Arg) A34 adenosine deaminase TadA	Translation, ribosomal structure and biogenesis	36	12	21	14	2.07949
	COG1082	Sugar phosphate isomerase/epimerase	Carbohydrate transport and metabolism	76	12	54	12	2.06993
	COG3842	ABC-type Fe3+/spermidine/putrescine transport systems, ATPase components	Amino acid transport and metabolism	92	12	68	13	2.05328
	COG4567	Two-component response regulator, ActR/RegA family, consists of REC and Fis-type HTH domains	Transcription	12	10	4	4	2.04902
	COG0067	Glutamate synthase domain 1	Amino acid transport and metabolism	4	4	0	0	2.02454
	COG1014	Pyruvate:ferredoxin oxidoreductase or related 2-oxoacid:ferredoxin oxidoreductase, gamma subunit	Energy production and conversion	4	3	0	0	2.02454
	COG4266	Allantoicase	Nucleotide transport and metabolism	4	3	0	0	2.02454
	COG1564	Thiamine pyrophosphokinase	Coenzyme transport and metabolism	4	4	0	0	2.02454
	COG3642	tRNA A-37 threonylcarbamoyl transferase component Bud32	Translation, ribosomal structure and biogenesis	4	4	0	0	2.02454
	COG4520	Surface antigen	Cell wall/membrane/envelope biogenesis	4	4	0	0	2.02454
	COG2348	Lipid II:glycine glycyltransferase (Peptidoglycan interpeptide bridge formation enzyme)	Cell wall/membrane/envelope biogenesis	4	1	0	0	2.02454
	COG5661	Predicted secreted Zn-dependent protease	Posttranslational modification, protein turnover, chaperones	4	4	0	0	2.02454
	COG5664	Predicted secreted Zn-dependent protease	Posttranslational modification, protein turnover, chaperones	4	4	0	0	2.02454
	COG3960	Glyoxylate carboligase	Secondary metabolites biosynthesis, transport and catabolism	4	4	0	0	2.02454
	COG3433	Aryl carrier domain	Secondary metabolites biosynthesis, transport and catabolism	4	4	0	0	2.02454
	COG3208	Surfactin synthase thioesterase subunit	Secondary metabolites biosynthesis, transport and catabolism	4	2	0	0	2.02454
	COG3554	Uncharacterized protein	Function unknown	4	4	0	0	2.02454
	COG1683	Uncharacterized conserved protein YbbK, DUF523 family	Function unknown	4	4	0	0	2.02454
	COG3487	Uncharacterized iron-regulated protein	Function unknown	4	4	0	0	2.02454
	COG3489	Predicted periplasmic lipoprotein	Function unknown	4	4	0	0	2.02454
	COG3490	Uncharacterized protein	Function unknown	4	4	0	0	2.02454
	COG4103	Uncharacterized conserved protein, tellurite resistance protein B (TerB) family	Function unknown	4	4	0	0	2.02454
	COG4286	Uncharacterized protein, UPF0160 family	Function unknown	4	4	0	0	2.02454
	COG5255	Uncharacterized protein	Function unknown	4	4	0	0	2.02454
	COG5345	Uncharacterized protein	Function unknown	4	4	0	0	2.02454
	COG5462	Predicted secreted (periplasmic) protein	Function unknown	4	4	0	0	2.02454
	COG5508	Uncharacterized protein	Function unknown	4	4	0	0	2.02454
	COG5528	Uncharacterized membrane protein	Function unknown	4	4	0	0	2.02454
	COG3647	Uncharacterized membrane protein YjdF	Function unknown	4	4	0	0	2.02454
	COG4682	Uncharacterized membrane protein YiaA	Function unknown	4	4	0	0	2.02454
	COG3738	Uncharacterized protein YijF, DUF1287 family	Function unknown	4	4	0	0	2.02454
	COG1716	Forkhead associated (FHA) domain, binds pSer, pThr, pTyr	Signal transduction mechanisms	4	4	0	0	2.02454
	COG3149	Type II secretory pathway, component PulM	Intracellular trafficking, secretion, and vesicular transport	4	4	0	0	2.02454
	COG3488	Uncharacterized conserved protein with two CxxC motifs, DUF1111 family	General function prediction only	4	4	0	0	2.02454
	COG4341	Predicted HD phosphohydrolase	General function prediction only	4	3	0	0	2.02454
	COG4185	Predicted ABC-type ATPase	General function prediction only	4	3	0	0	2.02454
	COG1708	Predicted nucleotidyltransferase	General function prediction only	4	2	0	0	2.02454
	COG0438	Glycosyltransferase involved in cell wall bisynthesis	Cell wall/membrane/envelope biogenesis	165	12	134	14	2.00669
	COG1432	Uncharacterized conserved protein, LabA/DUF88 family	Function unknown	10	10	3	3	1.98562
	COG3686	Uncharacterized conserved protein, MAPEG superfamily	Function unknown	10	8	3	3	1.98562
	COG3903	Predicted ATPase	General function prediction only	10	2	3	2	1.98562
	COG1573	Uracil-DNA glycosylase	Replication, recombination and repair	22	11	11	5	1.98528
	COG3971	2-keto-4-pentenoate hydratase	Secondary metabolites biosynthesis, transport and catabolism	22	11	11	8	1.98528
	COG0174	Glutamine synthetase	Amino acid transport and metabolism	45	12	29	13	1.96561
	COG0708	Exonuclease III	Replication, recombination and repair	35	12	21	14	1.96266
	COG2828	2-Methylaconitate cis-trans-isomerase PrpF (2-methyl citrate pathway)	Energy production and conversion	19	10	9	8	1.95467
	COG1533	DNA repair photolyase	Replication, recombination and repair	13	12	5	5	1.93759
	COG1357	Uncharacterized protein YjbI, contains pentapeptide repeats	Function unknown	13	9	5	5	1.93759
	COG3451	Type IV secretory pathway, VirB4 component	Intracellular trafficking, secretion, and vesicular transport	13	10	5	3	1.93759
	COG4618	ABC-type protease/lipase transport system, ATPase and permease components	Intracellular trafficking, secretion, and vesicular transport	13	4	5	1	1.93759
	COG4119	Predicted NTP pyrophosphohydrolase, NUDIX family	Nucleotide transport and metabolism	8	7	2	2	1.9361
	COG3588	Fructose-bisphosphate aldolase class 1	Carbohydrate transport and metabolism	8	8	2	2	1.9361
	COG2379	Glycerate-2-kinase	Carbohydrate transport and metabolism	8	6	2	1	1.9361
	COG3184	Uncharacterized protein	Function unknown	8	8	2	2	1.9361
	COG2064	Pilus assembly protein TadC	Extracellular structures	8	6	2	2	1.9361
	COG3360	Flavin-binding protein dodecin	General function prediction only	8	8	2	2	1.9361
	COG4132	ABC-type uncharacterized transport system, permease component	General function prediction only	8	6	2	2	1.9361
	COG4101	Uncharacterized protein, RmlC-like cupin domain	General function prediction only	8	6	2	1	1.9361
	COG3333	TctA family transporter	General function prediction only	16	5	7	3	1.93539
	COG4799	Acetyl-CoA carboxylase, carboxyltransferase component	Lipid transport and metabolism	23	12	12	6	1.93186
	COG1038	Pyruvate carboxylase	Energy production and conversion	6	5	1	1	1.92224
	COG4097	Predicted ferric reductase	Inorganic ion transport and metabolism	6	4	1	1	1.92224
	COG4772	Outer membrane receptor for Fe3+-dicitrate	Inorganic ion transport and metabolism	6	4	1	1	1.92224
	COG4196	Uncharacterized conserved protein, DUF2126 family	Function unknown	6	6	1	1	1.92224
	COG5607	CHAD domain (function unknown)	Function unknown	6	4	1	1	1.92224
	COG5500	Uncharacterized membrane protein	Function unknown	6	4	1	1	1.92224
	COG3300	MHYT domain, NO-binding membrane sensor	Signal transduction mechanisms	6	3	1	1	1.92224
	COG5446	Uncharacterized membrane protein, predicted cobalt tansporter CbtA	General function prediction only	6	6	1	1	1.92224
	COG4589	Predicted CDP-diglyceride synthetase/phosphatidate cytidylyltransferase	General function prediction only	6	6	1	1	1.92224
	COG1873	Sporulation protein YlmC, PRC-barrel domain family	General function prediction only	6	5	1	1	1.92224
	COG3897	Predicted nicotinamide N-methyase	General function prediction only	6	5	1	1	1.92224
	COG3828	Type 1 glutamine amidotransferase (GATase1)-like domain	General function prediction only	6	5	1	1	1.92224
	COG4454	Uncharacterized copper-binding protein, cupredoxin-like subfamily	General function prediction only	6	4	1	1	1.92224
	COG3568	Metal-dependent hydrolase, endonuclease/exonuclease/phosphatase family	General function prediction only	32	12	19	13	1.90796
	COG4177	ABC-type branched-chain amino acid transport system, permease component	Amino acid transport and metabolism	62	7	44	10	1.87486
	COG0312	Predicted Zn-dependent protease or its inactivated homolog	General function prediction only	38	12	24	12	1.87462
	COG1053	Succinate dehydrogenase/fumarate reductase, flavoprotein subunit	Energy production and conversion	38	12	24	14	1.87462
	COG2086	Electron transfer flavoprotein, alpha and beta subunits	Energy production and conversion	17	12	8	6	1.86125
	COG1216	Glycosyltransferase, GT2 family	Carbohydrate transport and metabolism	44	12	29	9	1.86049
	COG1430	Uncharacterized conserved membrane protein, UPF0127 family	Function unknown	11	10	4	4	1.85482
	COG3193	Uncharacterized conserved protein GlcG, DUF336 family	Function unknown	11	7	4	3	1.85482
	COG0332	3-oxoacyl-[acyl-carrier-protein] synthase III	Lipid transport and metabolism	29	11	17	14	1.85246
	COG2230	Cyclopropane fatty-acyl-phospholipid synthase and related methyltransferases	Lipid transport and metabolism	34	12	21	11	1.84388
	COG1196	Chromosome segregation ATPase	Cell cycle control, cell division, chromosome partitioning	14	12	6	6	1.84362
	COG1981	Uncharacterized membrane protein	Function unknown	14	11	6	6	1.84362
	COG0714	MoxR-like ATPase	General function prediction only	51	12	35	14	1.8392
	COG2951	Membrane-bound lytic murein transglycosylase B	Cell wall/membrane/envelope biogenesis	25	11	14	12	1.83795
	COG0687	Spermidine/putrescine-binding periplasmic protein	Amino acid transport and metabolism	60	11	43	10	1.79974
	COG3741	N-formylglutamate amidohydrolase	Amino acid transport and metabolism	18	11	9	7	1.79569
	COG3669	Alpha-L-fucosidase	Carbohydrate transport and metabolism	22	4	12	4	1.78642
	COG3175	Cytochrome c oxidase assembly protein Cox11	Energy production and conversion	9	9	3	3	1.77446
	COG4960	Flp pilus assembly protein, protease CpaA	Posttranslational modification, protein turnover, chaperones	9	6	3	2	1.77446
	COG2514	Catechol-2,3-dioxygenase	Secondary metabolites biosynthesis, transport and catabolism	9	8	3	3	1.77446
	COG3803	Uncharacterized conserved protein, DUF924 family	Function unknown	9	9	3	3	1.77446
	COG4549	Uncharacterized protein YcnI	Function unknown	9	5	3	2	1.77446
	COG4251	Bacteriophytochrome (light-regulated signal transduction histidine kinase)	Signal transduction mechanisms	9	7	3	3	1.77446
	COG1183	Phosphatidylserine synthase	Lipid transport and metabolism	15	11	7	6	1.76304
	COG3307	O-antigen ligase	Cell wall/membrane/envelope biogenesis	37	11	24	13	1.76026
	COG3209	Uncharacterized conserved protein RhaS, contains 28 RHS repeats	General function prediction only	27	7	16	10	1.75784
	COG2986	Histidine ammonia-lyase	Amino acid transport and metabolism	27	12	16	13	1.75784
	COG2303	Choline dehydrogenase or related flavoprotein	Lipid transport and metabolism	56	12	40	14	1.7533
	COG5012	Methanogenic corrinoid protein MtbC1	Energy production and conversion	3	3	0	0	1.75329
	COG3258	Cytochrome c	Energy production and conversion	3	3	0	0	1.75329
	COG4124	Beta-mannanase	Carbohydrate transport and metabolism	3	2	0	0	1.75329
	COG4247	3-phytase (myo-inositol-hexaphosphate 3-phosphohydrolase)	Lipid transport and metabolism	3	3	0	0	1.75329
	COG3562	Capsule polysaccharide modification protein KpsS	Cell wall/membrane/envelope biogenesis	3	3	0	0	1.75329
	COG3944	Capsular polysaccharide biosynthesis protein	Cell wall/membrane/envelope biogenesis	3	1	0	0	1.75329
	COG3236	Predicted NAD-dependent protein-ADP-ribosyltransferase YbiA, DUF1768 family	Posttranslational modification, protein turnover, chaperones	3	3	0	0	1.75329
	COG0638	20S proteasome, alpha and beta subunits	Posttranslational modification, protein turnover, chaperones	3	1	0	0	1.75329
	COG1910	Periplasmic molybdate-binding protein/domain	Inorganic ion transport and metabolism	3	3	0	0	1.75329
	COG4986	ABC-type anion transport system, duplicated permease component	Inorganic ion transport and metabolism	3	3	0	0	1.75329
	COG0003	Anion-transporting ATPase, ArsA/GET3 family	Inorganic ion transport and metabolism	3	1	0	0	1.75329
	COG4829	Muconolactone delta-isomerase	Secondary metabolites biosynthesis, transport and catabolism	3	3	0	0	1.75329
	COG4569	Acetaldehyde dehydrogenase (acetylating)	Secondary metabolites biosynthesis, transport and catabolism	3	3	0	0	1.75329
	COG4689	Acetoacetate decarboxylase	Secondary metabolites biosynthesis, transport and catabolism	3	2	0	0	1.75329
	COG3435	Gentisate 1,2-dioxygenase	Secondary metabolites biosynthesis, transport and catabolism	3	2	0	0	1.75329
	COG4390	Uncharacterized protein	Function unknown	3	3	0	0	1.75329
	COG1656	Uncharacterized conserved protein, contains PIN domain	Function unknown	3	3	0	0	1.75329
	COG4332	Uncharacterized protein	Function unknown	3	3	0	0	1.75329
	COG4223	Uncharacterized conserved protein	Function unknown	3	3	0	0	1.75329
	COG4764	Uncharacterized protein	Function unknown	3	3	0	0	1.75329
	COG5612	Uncharacterized membrane protein	Function unknown	3	2	0	0	1.75329
	COG5502	Uncharacterized conserved protein, DUF2267 family	Function unknown	3	2	0	0	1.75329
	COG1302	Uncharacterized conserved protein YloU, alkaline shock protein (Asp23) family	Function unknown	3	1	0	0	1.75329
	COG3879	Uncharacterized conserved protein YlxW, UPF0749 family	Function unknown	3	1	0	0	1.75329
	COG4700	Uncharacterized protein	Function unknown	3	3	0	0	1.75329
	COG3344	Retron-type reverse transcriptase	Mobilome: prophages, transposons	3	3	0	0	1.75329
	COG3728	Phage terminase, small subunit	Mobilome: prophages, transposons	3	3	0	0	1.75329
	COG4710	Predicted DNA-binding protein with an HTH domain	General function prediction only	3	3	0	0	1.75329
	COG5018	Inhibitor of the KinA pathway to sporulation, predicted exonuclease	General function prediction only	3	3	0	0	1.75329
	COG3349	Uncharacterized conserved protein, contains NAD-binding domain and a Fe-S cluster	General function prediction only	3	2	0	0	1.75329
	COG4908	Uncharacterized protein, contains a NRPS condensation (elongation) domain	General function prediction only	3	2	0	0	1.75329
	COG4922	Predicted SnoaL-like aldol condensation-catalyzing enzyme	General function prediction only	3	1	0	0	1.75329
	COG4392	Branched-chain amino acid transport protein	Amino acid transport and metabolism	3	2	0	0	1.75329
	COG0678	Peroxiredoxin	Posttranslational modification, protein turnover, chaperones	12	10	5	5	1.74822
	COG2948	Type IV secretory pathway, VirB10 components	Intracellular trafficking, secretion, and vesicular transport	12	9	5	3	1.74822
	COG3504	Type IV secretory pathway, VirB9 components	Intracellular trafficking, secretion, and vesicular transport	12	9	5	3	1.74822
	COG0154	Asp-tRNAAsn/Glu-tRNAGln amidotransferase A subunit or related amidase	Translation, ribosomal structure and biogenesis	64	12	47	14	1.74299
	COG0651	Formate hydrogenlyase subunit 3/Multisubunit Na+/H+ antiporter, MnhD subunit	Energy production and conversion	19	8	10	7	1.73721
	COG1071	TPP-dependent pyruvate or acetoin dehydrogenase subunit alpha	Energy production and conversion	19	12	10	7	1.73721
	COG2059	Chromate transport protein ChrA	Inorganic ion transport and metabolism	19	8	10	5	1.73721
	COG3668	Plasmid stabilization system protein ParE	Mobilome: prophages, transposons	19	9	10	4	1.73721
	COG3707	Two-component response regulator, AmiR/NasT family, consists of REC and RNA-binding antiterminator (ANTAR) domains	Transcription	7	6	2	2	1.70339
	COG5319	Uncharacterized protein	Function unknown	7	7	2	2	1.70339
	COG4094	Uncharacterized membrane protein	Function unknown	7	6	2	2	1.70339
	COG3295	Uncharacterized protein	Function unknown	7	6	2	2	1.70339
	COG5000	Signal transduction histidine kinase involved in nitrogen fixation and metabolism regulation	Signal transduction mechanisms	7	7	2	2	1.70339
	COG3838	Type IV secretory pathway, VirB2 components (pilins)	Intracellular trafficking, secretion, and vesicular transport	7	5	2	1	1.70339
	COG3970	Fumarylacetoacetate (FAA) hydrolase family protein	General function prediction only	7	6	2	2	1.70339
	COG5266	Uncharacterized conserved protein, contains GH25 family domain	General function prediction only	7	6	2	2	1.70339
	COG5350	Predicted protein tyrosine phosphatase	General function prediction only	7	4	2	1	1.70339
	COG1164	Oligoendopeptidase F	Amino acid transport and metabolism	7	7	2	2	1.70339
	COG1009	NADH:ubiquinone oxidoreductase subunit 5 (chain L)/Multisubunit Na+/H+ antiporter, MnhA subunit	Energy production and conversion	24	12	14	14	1.69772
	COG0022	Pyruvate/2-oxoglutarate/acetoin dehydrogenase complex, dehydrogenase (E1) component	Energy production and conversion	24	12	14	6	1.69772
	COG0015	Adenylosuccinate lyase	Nucleotide transport and metabolism	24	12	14	13	1.69772
	COG2246	Putative flippase GtrA (transmembrane translocase of bactoprenol-linked glucose)	Lipid transport and metabolism	24	9	14	9	1.69772
	COG1562	Phytoene/squalene synthetase	Lipid transport and metabolism	16	10	8	7	1.69297
	COG1136	ABC-type lipoprotein export system, ATPase component	Cell wall/membrane/envelope biogenesis	68	12	51	14	1.69239
	COG2055	Malate/lactate/ureidoglycolate dehydrogenase, LDH2 family	Energy production and conversion	20	9	11	9	1.68463
	COG3239	Fatty acid desaturase	Lipid transport and metabolism	20	11	11	11	1.68463
	COG1296	Predicted branched-chain amino acid permease (azaleucine resistance)	Amino acid transport and metabolism	20	10	11	9	1.68463
	COG2146	Ferredoxin subunit of nitrite reductase or a ring-hydroxylating dioxygenase	Inorganic ion transport and metabolism	35	12	23	14	1.66903
	COG1139	L-lactate utilization protein LutB, contains a ferredoxin-type domain	Energy production and conversion	5	3	1	1	1.66298
	COG1556	L-lactate utilization protein LutC, contains LUD domain	Energy production and conversion	5	3	1	1	1.66298
	COG3973	DNA helicase IV	Replication, recombination and repair	5	1	1	1	1.66298
	COG3764	Sortase (surface protein transpeptidase)	Cell wall/membrane/envelope biogenesis	5	3	1	1	1.66298
	COG5442	Flagellar biosynthesis regulator FlaF	Cell motility	5	5	1	1	1.66298
	COG5443	Flagellar biosynthesis regulator FlbT	Cell motility	5	5	1	1	1.66298
	COG0748	Putative heme iron utilization protein	Inorganic ion transport and metabolism	5	5	1	1	1.66298
	COG2111	Multisubunit Na+/H+ antiporter, MnhB subunit	Inorganic ion transport and metabolism	5	5	1	1	1.66298
	COG5310	Homospermidine synthase	Secondary metabolites biosynthesis, transport and catabolism	5	5	1	1	1.66298
	COG3802	Uncharacterized protein	Function unknown	5	5	1	1	1.66298
	COG3310	Uncharacterized protein	Function unknown	5	5	1	1	1.66298
	COG3495	Uncharacterized protein	Function unknown	5	3	1	1	1.66298
	COG3552	Uncharacterized conserved protein, contains von Willebrand factor type A (vWA) domain	Function unknown	5	4	1	1	1.66298
	COG4307	Uncharacterized protein	Function unknown	5	5	1	1	1.66298
	COG5572	Uncharacterized membrane protein	Function unknown	5	4	1	1	1.66298
	COG3826	Uncharacterized protein	Function unknown	5	5	1	1	1.66298
	COG3494	Uncharacterized conserved protein, DUF1009 family	Function unknown	5	5	1	1	1.66298
	COG3898	Uncharacterized membrane-anchored protein	Function unknown	5	5	1	1	1.66298
	COG4093	Uncharacterized protein	Function unknown	5	5	1	1	1.66298
	COG5338	Uncharacterized protein	Function unknown	5	5	1	1	1.66298
	COG4913	Uncharacterized protein YPO0396	Function unknown	5	5	1	1	1.66298
	COG3806	Anti-sigma factor ChrR, cupin superfamily	Signal transduction mechanisms	5	5	1	1	1.66298
	COG1275	Tellurite resistance protein TehA and related permeases	Defense mechanisms	5	4	1	1	1.66298
	COG5461	Type IV pilus biogenesis protein CpaD/CtpE	Extracellular structures	5	5	1	1	1.66298
	COG2826	Transposase and inactivated derivatives, IS30 family	Mobilome: prophages, transposons	5	4	1	1	1.66298
	COG2842	Bacteriophage DNA transposition protein, AAA+ family ATPase	Mobilome: prophages, transposons	5	3	1	1	1.66298
	COG1692	Calcineurin-like phosphoesterase	General function prediction only	5	5	1	1	1.66298
	COG2309	Leucyl aminopeptidase (aminopeptidase T)	Amino acid transport and metabolism	5	5	1	1	1.66298
	COG1834	N-Dimethylarginine dimethylaminohydrolase	Amino acid transport and metabolism	5	4	1	1	1.66298
	COG0604	NADPH:quinone reductase or related Zn-dependent oxidoreductase	Energy production and conversion	110	12	89	14	1.66229
	COG2971	BadF-type ATPase, related to human N-acetylglucosamine kinase	Carbohydrate transport and metabolism	13	8	6	4	1.65926
	COG3218	ABC-type uncharacterized transport system, auxiliary component	General function prediction only	10	10	4	4	1.64936
	COG3693	Endo-1,4-beta-xylanase, GH35 family	Carbohydrate transport and metabolism	10	3	4	4	1.64936
	COG2935	Arginyl-tRNA--protein-N-Asp/Glu arginylyltransferase	Posttranslational modification, protein turnover, chaperones	10	10	4	4	1.64936
	COG1858	Cytochrome c peroxidase	Posttranslational modification, protein turnover, chaperones	10	6	4	2	1.64936
	COG2013	Uncharacterized conserved protein, AIM24 family	Function unknown	10	5	4	4	1.64936
	COG5507	Uncharacterized conserved protein YbaA, DUF1428 family	Function unknown	10	8	4	4	1.64936
	COG2928	Uncharacterized membrane protein	Function unknown	10	10	4	4	1.64936
	COG5516	Conserved protein containing a Zn-ribbon-like motif, possibly RNA-binding	General function prediction only	10	5	4	3	1.64936
	COG2902	NAD-specific glutamate dehydrogenase	Amino acid transport and metabolism	10	10	4	4	1.64936
	COG0702	Uncharacterized conserved protein YbjT, contains NAD(P)-binding and DUF2867 domains	General function prediction only	56	12	41	14	1.64389
	COG1874	Beta-galactosidase GanA	Carbohydrate transport and metabolism	21	6	12	4	1.63703
	COG2375	NADPH-dependent ferric siderophore reductase, contains FAD-binding and SIP domains	Inorganic ion transport and metabolism	21	11	12	10	1.63703
	COG2025	Electron transfer flavoprotein, alpha subunit	Energy production and conversion	17	12	9	7	1.63134
	COG1146	NAD-dependent dihydropyrimidine dehydrogenase, PreA subunit	Nucleotide transport and metabolism	17	11	9	6	1.63134
	COG1714	Uncharacterized membrane protein YckC, RDD family	Function unknown	26	11	16	6	1.62241
	COG1846	DNA-binding transcriptional regulator, MarR family	Transcription	208	12	181	14	1.61258
	COG0346	Catechol 2,3-dioxygenase or other lactoylglutathione lyase family enzyme	Secondary metabolites biosynthesis, transport and catabolism	107	12	87	14	1.60728
	COG4977	Transcriptional regulator GlxA family, contains an amidase domain and an AraC-type DNA-binding HTH domain	Transcription	86	12	68	14	1.603
	COG1366	Anti-anti-sigma regulatory factor (antagonist of anti-sigma factor)	Signal transduction mechanisms	22	10	13	10	1.59371
	COG1228	Imidazolonepropionase or related amidohydrolase	Secondary metabolites biosynthesis, transport and catabolism	45	12	32	13	1.58908
	COG0852	NADH:ubiquinone oxidoreductase 27 kD subunit (chain C)	Energy production and conversion	14	12	7	6	1.5836
	COG1290	Cytochrome b subunit of the bc complex	Energy production and conversion	14	10	7	5	1.5836
	COG3090	TRAP-type C4-dicarboxylate transport system, small permease component	Carbohydrate transport and metabolism	14	8	7	1	1.5836
	COG3746	Phosphate-selective porin	Inorganic ion transport and metabolism	14	4	7	3	1.5836
	COG3346	Cytochrome oxidase assembly protein ShyY1	Posttranslational modification, protein turnover, chaperones	18	11	10	6	1.57662
	COG3173	Predicted kinase, aminoglycoside phosphotransferase (APT) family	General function prediction only	18	7	10	4	1.57662
	COG0146	N-methylhydantoinase B/oxoprolinase/acetone carboxylase, alpha subunit	Amino acid transport and metabolism	18	7	10	1	1.57662
	COG0406	Broad specificity phosphatase PhoE	Carbohydrate transport and metabolism	47	12	34	14	1.55479
	COG1305	Transglutaminase-like enzyme, putative cysteine protease	Posttranslational modification, protein turnover, chaperones	23	12	14	9	1.55406
	COG1622	Heme/copper-type cytochrome/quinol oxidase, subunit 2	Energy production and conversion	34	12	23	14	1.54948
	COG1565	SAM-dependent methyltransferase, MidA family	General function prediction only	11	11	5	5	1.54894
	COG3794	Plastocyanin	Energy production and conversion	11	6	5	3	1.54894
	COG2154	Pterin-4a-carbinolamine dehydratase	Coenzyme transport and metabolism	11	11	5	5	1.54894
	COG2096	Cob(I)alamin adenosyltransferase	Coenzyme transport and metabolism	11	11	5	5	1.54894
	COG1398	Fatty-acid desaturase	Lipid transport and metabolism	11	7	5	4	1.54894
	COG1022	Long-chain acyl-CoA synthetase (AMP-forming)	Lipid transport and metabolism	11	3	5	4	1.54894
	COG1420	Transcriptional regulator of heat shock response	Transcription	11	11	5	5	1.54894
	COG1525	Endonuclease YncB, thermonuclease family	Replication, recombination and repair	11	5	5	3	1.54894
	COG5349	Uncharacterized conserved protein, DUF983 family	Function unknown	11	5	5	2	1.54894
	COG4636	Endonuclease, Uma2 family (restriction endonuclease fold)	General function prediction only	11	2	5	2	1.54894
	COG0348	Polyferredoxin	Energy production and conversion	8	8	3	3	1.54813
	COG1268	Biotin transporter BioY	Coenzyme transport and metabolism	8	6	3	2	1.54813
	COG1664	Cytoskeletal protein CcmA, bactofilin family	Cytoskeleton	8	7	3	3	1.54813
	COG4249	Uncharacterized protein, contains caspase domain	General function prediction only	8	4	3	1	1.54813
	COG1364	N-acetylglutamate synthase (N-acetylornithine aminotransferase)	Amino acid transport and metabolism	8	8	3	3	1.54813
	COG4583	Sarcosine oxidase gamma subunit	Amino acid transport and metabolism	8	5	3	2	1.54813
	COG2226	Ubiquinone/menaquinone biosynthesis C-methylase UbiE	Coenzyme transport and metabolism	48	12	35	14	1.53864
	COG1176	ABC-type spermidine/putrescine transport system, permease component I	Amino acid transport and metabolism	56	11	42	10	1.53564
	COG0404	Glycine cleavage system T protein (aminomethyltransferase)	Amino acid transport and metabolism	29	12	19	13	1.52822
	COG2936	Predicted acyl esterase	General function prediction only	19	12	11	6	1.52762
	COG0843	Heme/copper-type cytochrome/quinol oxidase, subunit 1	Energy production and conversion	35	12	24	14	1.52617
	COG4625	Uncharacterized conserved protein, contains a C-terminal beta-barrel porin domain	Function unknown	15	6	8	6	1.51828
	COG0010	Arginase family enzyme	Amino acid transport and metabolism	36	11	25	12	1.50408
	COG3206	Uncharacterized protein involved in exopolysaccharide biosynthesis	Cell wall/membrane/envelope biogenesis	30	9	20	13	1.5008
	COG0050	Translation elongation factor EF-Tu, a GTPase	Translation, ribosomal structure and biogenesis	20	11	12	8	1.48343
	COG0079	Histidinol-phosphate/aromatic aminotransferase or cobyric acid decarboxylase	Amino acid transport and metabolism	37	12	26	14	1.4831
	COG1132	ABC-type multidrug transport system, ATPase and permease component	Defense mechanisms	80	12	64	14	1.48067
	COG0444	ABC-type dipeptide/oligopeptide/nickel transport system, ATPase component	Amino acid transport and metabolism	71	7	56	9	1.46933
	COG0499	S-adenosylhomocysteine hydrolase	Coenzyme transport and metabolism	12	11	6	6	1.4661
	COG4553	Poly-beta-hydroxyalkanoate depolymerase	Lipid transport and metabolism	12	10	6	5	1.4661
	COG5368	Uncharacterized protein	Function unknown	12	10	6	4	1.4661
	COG1943	REP element-mobilizing transposase RayT	Mobilome: prophages, transposons	12	5	6	4	1.4661
	COG4782	Esterase/lipase superfamily enzyme	General function prediction only	12	4	6	1	1.4661
	COG1605	Chorismate mutase	Amino acid transport and metabolism	12	9	6	5	1.4661
	COG3938	Proline racemase	Amino acid transport and metabolism	12	9	6	4	1.4661
	COG1042	Acyl-CoA synthetase (NDP forming)	Energy production and conversion	16	7	9	8	1.46116
	COG2133	Glucose/arabinose dehydrogenase, beta-propeller fold	Carbohydrate transport and metabolism	32	12	22	14	1.4508
	COG3909	Cytochrome c556	Energy production and conversion	6	5	2	2	1.44881
	COG2872	Ser-tRNA(Ala) deacylase AlaX (editing enzyme)	Translation, ribosomal structure and biogenesis	6	6	2	1	1.44881
	COG5570	Uncharacterized protein	Function unknown	6	6	2	2	1.44881
	COG3739	Uncharacterized membrane protein YoaT, DUF817 family	Function unknown	6	6	2	2	1.44881
	COG3930	Uncharacterized protein	Function unknown	6	6	2	2	1.44881
	COG4949	Uncharacterized membrane-anchored protein	Function unknown	6	6	2	1	1.44881
	COG1950	Uncharacterized membrane protein YvlD, DUF360 family	Function unknown	6	4	2	2	1.44881
	COG2607	Predicted ATPase, AAA+ superfamily	General function prediction only	6	6	2	2	1.44881
	COG0434	Predicted TIM-barrel enzyme	General function prediction only	6	4	2	2	1.44881
	COG0535	Radical SAM superfamily enzyme, MoaA/NifB/PqqE/SkfB family	General function prediction only	6	4	2	2	1.44881
	COG3705	ATP phosphoribosyltransferase regulatory subunit HisZ	Amino acid transport and metabolism	6	6	2	2	1.44881
	COG4448	L-asparaginase II	Amino acid transport and metabolism	6	6	2	2	1.44881
	COG3706	Two-component response regulator, PleD family, consists of two REC domains and a diguanylate cyclase (GGDEF) domain	Transcription	21	10	13	8	1.44333
	COG4805	Uncharacterized conserved protein, DUF885 familyt	Function unknown	21	6	13	6	1.44333
	COG2204	DNA-binding transcriptional response regulator, NtrC family, contains REC, AAA-type ATPase, and a Fis-type DNA-binding domains	Signal transduction mechanisms	65	11	51	13	1.43197
	COG3411	(2Fe-2S) ferredoxin	Energy production and conversion	2	2	0	0	1.43155
	COG1145	Ferredoxin	Energy production and conversion	2	2	0	0	1.43155
	COG3658	Cytochrome b	Energy production and conversion	2	1	0	0	1.43155
	COG4326	Sporulation-control protein spo0M	Cell cycle control, cell division, chromosome partitioning	2	1	0	0	1.43155
	COG3469	Chitinase	Carbohydrate transport and metabolism	2	2	0	0	1.43155
	COG3866	Pectate lyase	Carbohydrate transport and metabolism	2	2	0	0	1.43155
	COG4724	Endo-beta-N-acetylglucosaminidase D	Carbohydrate transport and metabolism	2	2	0	0	1.43155
	COG4032	Sulfopyruvate decarboxylase, TPP-binding subunit (coenzyme M biosynthesis)	Coenzyme transport and metabolism	2	2	0	0	1.43155
	COG1657	Squalene cyclase	Lipid transport and metabolism	2	2	0	0	1.43155
	COG1075	Triacylglycerol esterase/lipase EstA, alpha/beta hydrolase fold	Lipid transport and metabolism	2	2	0	0	1.43155
	COG3425	3-hydroxy-3-methylglutaryl CoA synthase	Lipid transport and metabolism	2	2	0	0	1.43155
	COG1577	Mevalonate kinase	Lipid transport and metabolism	2	1	0	0	1.43155
	COG2865	Predicted transcriptional regulator, contains HTH domain	Transcription	2	2	0	0	1.43155
	COG4189	Predicted transcriptional regulator	Transcription	2	2	0	0	1.43155
	COG2189	Adenine specific DNA methylase Mod	Replication, recombination and repair	2	2	0	0	1.43155
	COG2887	RecB family exonuclease	Replication, recombination and repair	2	2	0	0	1.43155
	COG5597	Alpha-N-acetylglucosamine transferase	Cell wall/membrane/envelope biogenesis	2	2	0	0	1.43155
	COG3774	Mannosyltransferase OCH1 or related enzyme	Cell wall/membrane/envelope biogenesis	2	2	0	0	1.43155
	COG2994	ACP:hemolysin acyltransferase (hemolysin-activating protein)	Posttranslational modification, protein turnover, chaperones	2	2	0	0	1.43155
	COG4935	Regulatory P domain of the subtilisin-like proprotein convertases and other proteases	Posttranslational modification, protein turnover, chaperones	2	2	0	0	1.43155
	COG3640	CO dehydrogenase nickel-insertion accessory protein CooC1	Posttranslational modification, protein turnover, chaperones	2	1	0	0	1.43155
	COG4604	ABC-type enterochelin transport system, ATPase component	Inorganic ion transport and metabolism	2	2	0	0	1.43155
	COG4605	ABC-type enterochelin transport system, permease component	Inorganic ion transport and metabolism	2	2	0	0	1.43155
	COG4606	ABC-type enterochelin transport system, permease component	Inorganic ion transport and metabolism	2	2	0	0	1.43155
	COG4607	ABC-type enterochelin transport system, periplasmic component	Inorganic ion transport and metabolism	2	2	0	0	1.43155
	COG3793	Tellurite resistance protein	Inorganic ion transport and metabolism	2	1	0	0	1.43155
	COG3937	Polyhydroxyalkanoate synthesis regulator phasin	Secondary metabolites biosynthesis, transport and catabolism	2	2	0	0	1.43155
	COG1511	Uncharacterized membrane protein YhgE, phage infection protein (PIP) family	Function unknown	2	2	0	0	1.43155
	COG5634	Uncharacterized protein YukJ	Function unknown	2	2	0	0	1.43155
	COG1659	Uncharacterized protein, linocin/CFP29 family	Function unknown	2	2	0	0	1.43155
	COG3471	Predicted secreted (periplasmic) protein	Function unknown	2	2	0	0	1.43155
	COG4394	Uncharacterized protein	Function unknown	2	2	0	0	1.43155
	COG5416	Uncharacterized integral membrane protein	Function unknown	2	2	0	0	1.43155
	COG5615	Uncharacterized membrane protein	Function unknown	2	2	0	0	1.43155
	COG3575	Uncharacterized protein	Function unknown	2	2	0	0	1.43155
	COG3602	Uncharacterized protein	Function unknown	2	2	0	0	1.43155
	COG3894	Uncharacterized 2Fe-2 and 4Fe-4S clusters-containing protein, contains DUF4445 domain	Function unknown	2	2	0	0	1.43155
	COG5381	Uncharacterized protein	Function unknown	2	2	0	0	1.43155
	COG5439	Uncharacterized protein	Function unknown	2	2	0	0	1.43155
	COG2361	Uncharacterized conserved protein, contains HEPN domain	Function unknown	2	2	0	0	1.43155
	COG3756	Uncharacterized conserved protein YdaU, DUF1376 family	Function unknown	2	2	0	0	1.43155
	COG4711	Uncharacterized membrane protein	Function unknown	2	2	0	0	1.43155
	COG5351	Uncharacterized protein	Function unknown	2	2	0	0	1.43155
	COG4198	Uncharacterized conserved protein, DUF1015 family	Function unknown	2	2	0	0	1.43155
	COG4245	Uncharacterized conserved protein YegL, contains vWA domain of TerY type	Function unknown	2	2	0	0	1.43155
	COG4279	Uncharacterized conserved protein, contains Zn finger domain	Function unknown	2	1	0	0	1.43155
	COG3323	Uncharacterized protein	Function unknown	2	2	0	0	1.43155
	COG3767	Uncharacterized low-complexity protein	Function unknown	2	2	0	0	1.43155
	COG4461	Uncharacterized protein YPO0702	Function unknown	2	2	0	0	1.43155
	COG2905	Signal-transduction protein containing cAMP-binding, CBS, and nucleotidyltransferase domains	Signal transduction mechanisms	2	2	0	0	1.43155
	COG5555	Cytolysin, a secreted calcineurin-like phosphatase	Intracellular trafficking, secretion, and vesicular transport	2	2	0	0	1.43155
	COG3510	Cephalosporin hydroxylase	Defense mechanisms	2	2	0	0	1.43155
	COG3587	Restriction endonuclease	Defense mechanisms	2	2	0	0	1.43155
	COG4110	Uncharacterized protein involved in tellurium resistance	Defense mechanisms	2	1	0	0	1.43155
	COG4643	Uncharacterized domain associated with phage/plasmid primase	Mobilome: prophages, transposons	2	2	0	0	1.43155
	COG5525	Phage terminase, large subunit GpA	Mobilome: prophages, transposons	2	2	0	0	1.43155
	COG5565	Bacteriophage terminase large (ATPase) subunit and inactivated derivatives	Mobilome: prophages, transposons	2	2	0	0	1.43155
	COG4396	Mu-like prophage host-nuclease inhibitor protein Gam	Mobilome: prophages, transposons	2	2	0	0	1.43155
	COG3378	Phage- or plasmid-associated DNA primase	Mobilome: prophages, transposons	2	1	0	0	1.43155
	COG4927	Predicted choloylglycine hydrolase	General function prediction only	2	2	0	0	1.43155
	COG4938	Predicted ATPase	General function prediction only	2	2	0	0	1.43155
	COG5496	Predicted thioesterase	General function prediction only	2	2	0	0	1.43155
	COG1669	Predicted nucleotidyltransferase	General function prediction only	2	2	0	0	1.43155
	COG4639	Predicted kinase	General function prediction only	2	2	0	0	1.43155
	COG5526	Lysozyme family protein	General function prediction only	2	2	0	0	1.43155
	COG3694	ABC-type uncharacterized transport system, permease component	General function prediction only	2	1	0	0	1.43155
	COG3864	Predicted metal-dependent peptidase	General function prediction only	2	1	0	0	1.43155
	COG4586	ABC-type uncharacterized transport system, ATPase component	General function prediction only	2	1	0	0	1.43155
	COG4587	ABC-type uncharacterized transport system, permease component	General function prediction only	2	1	0	0	1.43155
	COG4128	Zona occludens toxin, predicted ATPase	General function prediction only	2	1	0	0	1.43155
	COG0070	Glutamate synthase domain 3	Amino acid transport and metabolism	2	2	0	0	1.43155
	COG0710	3-dehydroquinate dehydratase	Amino acid transport and metabolism	2	2	0	0	1.43155
	COG3572	Gamma-glutamylcysteine synthetase	Coenzyme transport and metabolism	9	9	4	4	1.43084
	COG0064	Asp-tRNAAsn/Glu-tRNAGln amidotransferase B subunit	Translation, ribosomal structure and biogenesis	9	9	4	4	1.43084
	COG0721	Asp-tRNAAsn/Glu-tRNAGln amidotransferase C subunit	Translation, ribosomal structure and biogenesis	9	9	4	4	1.43084
	COG3230	Heme oxygenase	Inorganic ion transport and metabolism	9	8	4	3	1.43084
	COG2833	Uncharacterized conserved protein, contains ferritin-like DUF455 domain	Function unknown	9	9	4	3	1.43084
	COG4391	Uncharacterized conserved protein, contains Zn-finger domain	Function unknown	9	9	4	4	1.43084
	COG2343	Uncharacterized conserved protein, DUF427 family	Function unknown	9	5	4	4	1.43084
	COG1748	Saccharopine dehydrogenase, NADP-dependent	Amino acid transport and metabolism	9	7	4	3	1.43084
	COG3191	L-aminopeptidase/D-esterase	Amino acid transport and metabolism	9	6	4	3	1.43084
	COG1593	TRAP-type C4-dicarboxylate transport system, large permease component	Carbohydrate transport and metabolism	17	8	10	1	1.41071
	COG2761	Predicted dithiol-disulfide isomerase, DsbA family	Posttranslational modification, protein turnover, chaperones	17	12	10	6	1.41071
	COG1233	Phytoene dehydrogenase-related protein	Secondary metabolites biosynthesis, transport and catabolism	17	7	10	6	1.41071
	COG1680	CubicO group peptidase, beta-lactamase class C family	Defense mechanisms	104	12	87	14	1.39986
	COG1674	DNA segregation ATPase FtsK/SpoIIIE and related proteins	Cell cycle control, cell division, chromosome partitioning	13	8	7	7	1.39633
	COG1171	Threonine dehydratase	Amino acid transport and metabolism	43	12	32	14	1.37624
	COG2188	DNA-binding transcriptional regulator, GntR family	Transcription	71	11	57	13	1.37621
	COG1063	Threonine dehydrogenase or related Zn-dependent dehydrogenase	Amino acid transport and metabolism	61	12	48	14	1.37317
	COG4813	Trehalose utilization protein	Carbohydrate transport and metabolism	4	4	1	1	1.36899
	COG2236	Hypoxanthine phosphoribosyltransferase	Coenzyme transport and metabolism	4	3	1	1	1.36899
	COG3777	Hydroxyacyl-ACP dehydratase HTD2, hotdog domain	Lipid transport and metabolism	4	2	1	1	1.36899
	COG1510	DNA-binding transcriptional regulator GbsR, MarR family	Transcription	4	4	1	1	1.36899
	COG3409	Peptidoglycan-binding (PGRP) domain of peptidoglycan hydrolases	Cell wall/membrane/envelope biogenesis	4	4	1	1	1.36899
	COG4952	L-rhamnose isomerase	Cell wall/membrane/envelope biogenesis	4	4	1	1	1.36899
	COG3334	Flagellar motility protein MotE, a chaperone for MotC folding	Cell motility	4	4	1	1	1.36899
	COG1994	Zn-dependent protease (includes SpoIVFB)	Posttranslational modification, protein turnover, chaperones	4	3	1	1	1.36899
	COG5456	Nitrogen fixation protein FixH	Inorganic ion transport and metabolism	4	4	1	1	1.36899
	COG3216	Uncharacterized conserved protein, DUF2062 family	Function unknown	4	4	1	1	1.36899
	COG3556	Uncharacterized membrane protein	Function unknown	4	3	1	1	1.36899
	COG2314	Uncharacterized membrane protein YozV, TM2 domain	Function unknown	4	4	1	1	1.36899
	COG2845	Uncharacterized protein	Function unknown	4	4	1	1	1.36899
	COG3257	Uncharacterized protein, possibly involved in glyoxylate utilization	Function unknown	4	4	1	1	1.36899
	COG4425	Uncharacterized membrane protein	Function unknown	4	4	1	1	1.36899
	COG4530	Uncharacterized protein	Function unknown	4	4	1	1	1.36899
	COG5425	Usg protein (tryptophan operon, function unknown)	Function unknown	4	4	1	1	1.36899
	COG5436	Uncharacterized membrane protein	Function unknown	4	4	1	1	1.36899
	COG5451	Predicted secreted protein	Function unknown	4	4	1	1	1.36899
	COG5453	Uncharacterized protein	Function unknown	4	4	1	1	1.36899
	COG5466	Predicted small metal-binding protein	Function unknown	4	4	1	1	1.36899
	COG5469	Predicted metal-binding protein	Function unknown	4	4	1	1	1.36899
	COG5480	Uncharacterized membrane protein	Function unknown	4	4	1	1	1.36899
	COG5515	Uncharacterized protein	Function unknown	4	4	1	1	1.36899
	COG5568	Uncharacterized protein	Function unknown	4	4	1	1	1.36899
	COG4336	Uncharacterized protein YcsI, UPF0317 family	Function unknown	4	4	1	1	1.36899
	COG2340	Uncharacterized conserved protein YkwD, contains CAP (CSP/antigen 5/PR1) domain	Function unknown	4	3	1	1	1.36899
	COG5588	Uncharacterized protein	Function unknown	4	3	1	1	1.36899
	COG3169	Uncharacterized conserved protein, DUF486 family	Function unknown	4	4	1	1	1.36899
	COG3016	Uncharacterized iron-regulated protein	Function unknown	4	4	1	1	1.36899
	COG5278	Extracellular (periplasmic) sensor domain CHASE3 (specificity unknown)	Signal transduction mechanisms	4	2	1	1	1.36899
	COG0467	RecA-superfamily ATPase, KaiC/GvpD/RAD55 family	Signal transduction mechanisms	4	3	1	1	1.36899
	COG3853	Uncharacterized conserved protein YaaN involved in tellurite resistance	Defense mechanisms	4	4	1	1	1.36899
	COG4784	Putative Zn-dependent protease	General function prediction only	4	4	1	1	1.36899
	COG1099	Predicted metal-dependent hydrolase, TIM-barrel fold	General function prediction only	4	2	1	1	1.36899
	COG3507	Beta-xylosidase	Carbohydrate transport and metabolism	18	7	11	9	1.36573
	COG0204	1-acyl-sn-glycerol-3-phosphate acyltransferase	Lipid transport and metabolism	44	12	33	14	1.36104
	COG0483	Archaeal fructose-1,6-bisphosphatase or related enzyme of inositol monophosphatase family	Carbohydrate transport and metabolism	45	12	34	14	1.34646
	COG0491	Glyoxylase or a related metal-dependent hydrolase, beta-lactamase superfamily II	General function prediction only	87	12	72	14	1.34433
	COG2947	Predicted RNA-binding protein, contains PUA-like domain	General function prediction only	10	10	5	5	1.33834
	COG2857	Cytochrome c1	Energy production and conversion	10	10	5	5	1.33834
	COG3808	Na+ or H+-translocating membrane pyrophosphatase	Energy production and conversion	10	10	5	5	1.33834
	COG5394	Polyhydroxyalkanoate (PHA) synthesis regulator protein, binds DNA and PHA	Secondary metabolites biosynthesis, transport and catabolism	10	10	5	5	1.33834
	COG2802	Uncharacterized protein, similar to the N-terminal domain of Lon protease	Function unknown	10	10	5	5	1.33834
	COG4320	Uncharacterized conserved protein, DUF2252 family	Function unknown	10	4	5	4	1.33834
	COG2203	GAF domain	Signal transduction mechanisms	10	7	5	3	1.33834
	COG3195	2-oxo-4-hydroxy-4-carboxy--5-ureidoimidazoline (OHCU) decarboxylase	Nucleotide transport and metabolism	14	7	8	8	1.33655
	COG1884	Methylmalonyl-CoA mutase, N-terminal domain/subunit	Lipid transport and metabolism	14	9	8	5	1.33655
	COG4774	Outer membrane receptor for monomeric catechols	Inorganic ion transport and metabolism	14	9	8	6	1.33655
	COG2308	Uncharacterized conserved protein, circularly permuted ATPgrasp superfamily	Function unknown	14	9	8	6	1.33655
	COG3511	Phospholipase C	Cell wall/membrane/envelope biogenesis	19	8	12	5	1.32533
	COG1853	NADH-FMN oxidoreductase RutF, flavin reductase (DIM6/NTAB) family	Energy production and conversion	56	11	44	14	1.32254
	COG1247	L-amino acid N-acyltransferase YncA	Amino acid transport and metabolism	56	12	44	14	1.32254
	COG0129	Dihydroxyacid dehydratase/phosphogluconate dehydratase	Amino acid transport and metabolism	47	12	36	14	1.31899
	COG0183	Acetyl-CoA acetyltransferase	Lipid transport and metabolism	79	12	65	14	1.31386
	COG1607	Acyl-CoA hydrolase	Lipid transport and metabolism	25	12	17	13	1.3137
	COG1801	Uncharacterized conserved protein YecE, DUF72 family	Function unknown	25	12	17	14	1.3137
	COG1240	Mg-chelatase subunit ChlD	Coenzyme transport and metabolism	7	7	3	3	1.30357
	COG1232	Protoporphyrinogen oxidase	Coenzyme transport and metabolism	7	7	3	2	1.30357
	COG2031	Short chain fatty acids transporter	Lipid transport and metabolism	7	4	3	3	1.30357
	COG5653	Acetyltransferase involved in cellulose biosynthesis, CelD/BcsL family	Cell motility	7	5	3	2	1.30357
	COG5429	Uncharacterized protein	Function unknown	7	7	3	3	1.30357
	COG2365	Protein tyrosine/serine phosphatase	Signal transduction mechanisms	7	6	3	3	1.30357
	COG4188	Predicted dienelactone hydrolase	General function prediction only	7	7	3	2	1.30357
	COG4339	Predicted metal-dependent phosphohydrolase, HD superfamily	General function prediction only	7	7	3	2	1.30357
	COG3542	Predicted sugar epimerase, cupin superfamily	General function prediction only	7	7	3	3	1.30357
	COG4146	Uncharacterized membrane permease YidK, sodium:solute symporter family	General function prediction only	7	3	3	2	1.30357
	COG3153	Predicted N-acetyltransferase YhbS	General function prediction only	26	11	18	10	1.28719
	COG1173	ABC-type dipeptide/oligopeptide/nickel transport system, permease component	Amino acid transport and metabolism	129	9	112	10	1.28581
	COG4731	Uncharacterized conserved protein, DUF2147 family	Function unknown	15	10	9	6	1.28464
	COG2764	Uncharacterized conserved protein PhnB, glyoxalase superfamily	General function prediction only	41	12	31	13	1.28239
	COG0601	ABC-type dipeptide/oligopeptide/nickel transport system, permease component	Amino acid transport and metabolism	130	9	113	10	1.28209
	COG1845	Heme/copper-type cytochrome/quinol oxidase, subunit 3	Energy production and conversion	34	12	25	14	1.26569
	COG3569	DNA topoisomerase IB	Replication, recombination and repair	11	11	6	6	1.26307
	COG2608	Copper chaperone CopZ	Inorganic ion transport and metabolism	11	10	6	4	1.26307
	COG1610	Uncharacterized conserved protein YqeY	Function unknown	11	11	6	6	1.26307
	COG3247	Uncharacterized membrane protein HdeD, DUF308 family	Function unknown	11	9	6	5	1.26307
	COG4291	Uncharacterized membrane protein	Function unknown	11	10	6	6	1.26307
	COG4292	Low temperature requirement protein LtrA (function unknown)	Function unknown	11	9	6	4	1.26307
	COG1721	Uncharacterized conserved protein, DUF58 family, contains vWF domain	Function unknown	11	10	6	4	1.26307
	COG3200	3-deoxy-D-arabino-heptulosonate 7-phosphate (DAHP) synthase, class II	Amino acid transport and metabolism	11	10	6	6	1.26307
	COG0587	DNA polymerase III, alpha subunit	Replication, recombination and repair	27	12	19	13	1.2625
	COG1201	Lhr-like helicase	Replication, recombination and repair	16	12	10	9	1.23903
	COG1953	Cytosine/uracil/thiamine/allantoin permease	Nucleotide transport and metabolism	12	5	7	7	1.20035
	COG1612	Heme A synthase	Coenzyme transport and metabolism	12	12	7	7	1.20035
	COG3243	Poly(3-hydroxyalkanoate) synthetase	Lipid transport and metabolism	12	10	7	5	1.20035
	COG1386	Chromosome segregation and condensation protein ScpB	Transcription	12	12	7	6	1.20035
	COG1354	Chromatin segregation and condensation protein Rec8/ScpA/Scc1, kleisin family	Replication, recombination and repair	12	12	7	7	1.20035
	COG0755	ABC-type transport system involved in cytochrome c biogenesis, permease component	Posttranslational modification, protein turnover, chaperones	12	11	7	7	1.20035
	COG1487	Predicted nucleic acid-binding protein, contains PIN domain	General function prediction only	17	12	11	3	1.19857
	COG1638	TRAP-type C4-dicarboxylate transport system, periplasmic component	Carbohydrate transport and metabolism	17	8	11	1	1.19857
	COG1521	Pantothenate kinase type III	Coenzyme transport and metabolism	8	8	4	4	1.19703
	COG3177	Fic family protein	Transcription	8	4	4	4	1.19703
	COG3786	L,D-peptidoglycan transpeptidase YkuD, ErfK/YbiS/YcfS/YnhG family	Cell wall/membrane/envelope biogenesis	8	6	4	4	1.19703
	COG1871	Chemotaxis receptor (MCP) glutamine deamidase CheD	Cell motility	8	8	4	4	1.19703
	COG3315	O-Methyltransferase involved in polyketide biosynthesis	Secondary metabolites biosynthesis, transport and catabolism	8	7	4	4	1.19703
	COG4244	Uncharacterized membrane protein	Function unknown	8	6	4	4	1.19703
	COG0630	Type IV secretory pathway ATPase VirB11/Archaellum biosynthesis ATPase	Intracellular trafficking, secretion, and vesicular transport	8	7	4	3	1.19703
	COG3736	Type IV secretory pathway, component VirB8	Intracellular trafficking, secretion, and vesicular transport	8	7	4	3	1.19703
	COG2270	MFS-type transporter involved in bile tolerance, Atg22 family	General function prediction only	8	6	4	3	1.19703
	COG4671	Predicted glycosyl transferase	General function prediction only	8	4	4	3	1.19703
	COG2421	Acetamidase/formamidase	Energy production and conversion	5	2	2	2	1.16623
	COG3761	NADH:ubiquinone oxidoreductase 17.2 kD subunit	Energy production and conversion	5	5	2	2	1.16623
	COG3613	Nucleoside 2-deoxyribosyltransferase	Nucleotide transport and metabolism	5	5	2	2	1.16623
	COG4256	Hemin uptake protein HemP	Coenzyme transport and metabolism	5	5	2	2	1.16623
	COG4547	Cobalamin biosynthesis protein CobT (nicotinate-mononucleotide:5, 6-dimethylbenzimidazole phosphorib...	Coenzyme transport and metabolism	5	5	2	2	1.16623
	COG1213	Choline kinase	Lipid transport and metabolism	5	4	2	2	1.16623
	COG0780	NADPH-dependent 7-cyano-7-deazaguanine reductase QueF, C-terminal domain, T-fold superfamily	Translation, ribosomal structure and biogenesis	5	5	2	2	1.16623
	COG1206	Folate-dependent tRNA-U54 methylase TrmFO/GidA	Translation, ribosomal structure and biogenesis	5	5	2	2	1.16623
	COG5387	Chaperone required for the assembly of the mitochondrial F1-ATPase	Posttranslational modification, protein turnover, chaperones	5	5	2	2	1.16623
	COG1633	Rubrerythrin	Inorganic ion transport and metabolism	5	5	2	1	1.16623
	COG3965	Predicted Co/Zn/Cd cation transporter, cation efflux family	Inorganic ion transport and metabolism	5	3	2	2	1.16623
	COG4456	Virulence-associated protein VagC (function unknown)	Function unknown	5	4	2	1	1.16623
	COG3749	Uncharacterized conserved protein, DUF934 family	Function unknown	5	5	2	2	1.16623
	COG3698	Uncharacterized protein YigE, DUF2233 family	Function unknown	5	5	2	2	1.16623
	COG3760	Uncharacterized protein	Function unknown	5	5	2	2	1.16623
	COG3807	SH3-like domain	Function unknown	5	5	2	2	1.16623
	COG3814	Uncharacterized protein	Function unknown	5	5	2	2	1.16623
	COG3816	Uncharacterized protein	Function unknown	5	5	2	2	1.16623
	COG3820	Uncharacterized protein	Function unknown	5	5	2	2	1.16623
	COG3908	Uncharacterized protein	Function unknown	5	5	2	2	1.16623
	COG4246	Uncharacterized protein	Function unknown	5	5	2	2	1.16623
	COG4649	Uncharacterized protein	Function unknown	5	5	2	2	1.16623
	COG4765	Uncharacterized protein	Function unknown	5	5	2	2	1.16623
	COG5317	Uncharacterized protein	Function unknown	5	5	2	2	1.16623
	COG5328	Uncharacterized protein, UPF0262 family	Function unknown	5	5	2	2	1.16623
	COG5352	Uncharacterized protein	Function unknown	5	5	2	2	1.16623
	COG5375	Uncharacterized protein	Function unknown	5	5	2	2	1.16623
	COG5385	Uncharacterized protein	Function unknown	5	5	2	2	1.16623
	COG5389	Uncharacterized protein	Function unknown	5	5	2	2	1.16623
	COG5447	Uncharacterized protein	Function unknown	5	5	2	2	1.16623
	COG5454	Predicted secreted protein	Function unknown	5	5	2	2	1.16623
	COG5458	Uncharacterized protein	Function unknown	5	5	2	2	1.16623
	COG5465	Uncharacterized protein	Function unknown	5	5	2	2	1.16623
	COG5467	Uncharacterized protein	Function unknown	5	5	2	2	1.16623
	COG5468	Predicted secreted (periplasmic) protein	Function unknown	5	5	2	2	1.16623
	COG5509	Uncharacterized small protein, DUF1192 family	Function unknown	5	5	2	2	1.16623
	COG4255	Uncharacterized protein	Function unknown	5	5	2	2	1.16623
	COG3249	Uncharacterized protein	Function unknown	5	5	2	2	1.16623
	COG5360	Uncharacterized conserved protein, heparinase superfamily	Function unknown	5	5	2	2	1.16623
	COG3019	Uncharacterized conserved protein	Function unknown	5	5	2	2	1.16623
	COG4544	Uncharacterized conserved protein	Function unknown	5	3	2	2	1.16623
	COG3339	Uncharacterized membrane protein YkvA, DUF1232 family	Function unknown	5	5	2	2	1.16623
	COG3437	Response regulator c-di-GMP phosphodiesterase, RpfG family, contains REC and HD-GYP domains	Signal transduction mechanisms	5	5	2	2	1.16623
	COG2602	Beta-lactamase class D	Defense mechanisms	5	3	2	2	1.16623
	COG4447	Uncharacterized protein related to plant photosystem II stability/assembly factor	General function prediction only	5	3	2	2	1.16623
	COG1788	Acyl CoA:acetate/3-ketoacid CoA transferase, alpha subunit	Lipid transport and metabolism	18	12	12	11	1.16239
	COG3179	Predicted chitinase	General function prediction only	13	9	8	7	1.14708
	COG1704	Uncharacterized conserved protein	Function unknown	13	11	8	7	1.14708
	COG1052	Lactate dehydrogenase or related 2-hydroxyacid dehydrogenase	Energy production and conversion	33	12	25	13	1.14359
	COG0739	Murein DD-endopeptidase MepM and murein hydrolase activator NlpD, contain LysM domain	Cell wall/membrane/envelope biogenesis	34	12	26	12	1.12753
	COG1352	Methylase of chemotaxis methyl-accepting proteins	Cell motility	26	11	19	12	1.12551
	COG0161	Adenosylmethionine-8-amino-7-oxononanoate aminotransferase	Coenzyme transport and metabolism	44	12	35	14	1.12133
	COG1407	Metallophosphoesterase superfamily enzyme	General function prediction only	9	9	5	4	1.11475
	COG3284	Transcriptional regulator of acetoin/glycerol metabolism	Transcription	9	7	5	5	1.11475
	COG2847	Copper(I)-binding protein	Inorganic ion transport and metabolism	9	7	5	5	1.11475
	COG3186	Phenylalanine-4-hydroxylase	Amino acid transport and metabolism	9	9	5	5	1.11475
	COG0179	2-keto-4-pentenoate hydratase/2-oxohepta-3-ene-1,7-dioic acid hydratase (catechol pathway)	Secondary metabolites biosynthesis, transport and catabolism	57	12	47	14	1.10542
	COG1236	RNA processing exonuclease, beta-lactamase fold, Cft2 family	Translation, ribosomal structure and biogenesis	14	10	9	6	1.10116
	COG3000	Sterol desaturase/sphingolipid hydroxylase, fatty acid hydroxylase superfamily	Lipid transport and metabolism	20	9	14	6	1.10025
	COG0685	5,10-methylenetetrahydrofolate reductase	Amino acid transport and metabolism	20	12	14	14	1.10025
	COG0526	Thiol-disulfide isomerase or thioredoxin	Posttranslational modification, protein turnover, chaperones	46	12	37	9	1.09935
	COG2072	Predicted flavoprotein CzcO associated with the cation diffusion facilitator CzcD	Inorganic ion transport and metabolism	21	7	15	7	1.07332
	COG0705	Membrane associated serine protease, rhomboid family	Posttranslational modification, protein turnover, chaperones	29	10	22	13	1.06749
	COG3871	General stress protein 26 (function unknown)	Function unknown	15	8	10	6	1.06108
	COG0745	DNA-binding response regulator, OmpR family, contains REC and winged-helix (wHTH) domain	Transcription	242	12	225	14	1.05247
	COG3800	Predicted transcriptional regulator	General function prediction only	10	8	6	4	1.04885
	COG5478	Low affinity Fe/Cu permease	Inorganic ion transport and metabolism	10	8	6	5	1.04885
	COG3508	Homogentisate 1,2-dioxygenase	Secondary metabolites biosynthesis, transport and catabolism	10	9	6	6	1.04885
	COG3293	Transposase	Mobilome: prophages, transposons	10	4	6	2	1.04885
	COG3483	Tryptophan 2,3-dioxygenase (vermilion)	Amino acid transport and metabolism	10	10	6	6	1.04885
	COG2326	Polyphosphate kinase 2, PPK2 family	Energy production and conversion	22	12	16	11	1.04865
	COG1192	Cellulose biosynthesis protein BcsQ	Cell motility	52	12	43	14	1.04263
	COG2851	Mg2+/citrate symporter	Energy production and conversion	6	6	3	2	1.03664
	COG1773	Rubredoxin	Energy production and conversion	6	4	3	3	1.03664
	COG3202	ATP/ADP translocase	Energy production and conversion	6	4	3	3	1.03664
	COG3336	Cytochrome c oxidase assembly factor CtaG	Energy production and conversion	6	4	3	3	1.03664
	COG1300	Uncharacterized membrane protein SpoIIM, required for sporulation	Cell cycle control, cell division, chromosome partitioning	6	6	3	3	1.03664
	COG1828	Phosphoribosylformylglycinamidine (FGAM) synthase, PurS component	Nucleotide transport and metabolism	6	6	3	3	1.03664
	COG1429	Cobalamin biosynthesis protein CobN, Mg-chelatase	Coenzyme transport and metabolism	6	6	3	3	1.03664
	COG1189	Predicted rRNA methylase YqxC, contains S4 and FtsJ domains	Translation, ribosomal structure and biogenesis	6	6	3	3	1.03664
	COG0595	mRNA degradation ribonuclease J1/J2	Translation, ribosomal structure and biogenesis	6	6	3	3	1.03664
	COG1329	RNA polymerase-interacting regulator, CarD/CdnL/TRCF family	Transcription	6	6	3	3	1.03664
	COG5622	Protein required for attachment to host cells	Cell wall/membrane/envelope biogenesis	6	6	3	2	1.03664
	COG3526	Predicted selenoprotein, Rdx family	Function unknown	6	6	3	3	1.03664
	COG4954	Uncharacterized protein	Function unknown	6	6	3	3	1.03664
	COG3502	Uncharacterized conserved protein, DUF952 family	Function unknown	6	6	3	3	1.03664
	COG4539	Uncharacterized membrane protein YGL010W	Function unknown	6	6	3	3	1.03664
	COG3702	Type IV secretory pathway, VirB3 components	Intracellular trafficking, secretion, and vesicular transport	6	6	3	2	1.03664
	COG3565	Predicted dioxygenase of extradiol dioxygenase family	General function prediction only	6	6	3	3	1.03664
	COG3271	Predicted double-glycine peptidase	General function prediction only	6	6	3	2	1.03664
	COG0658	Predicted membrane metal-binding protein	General function prediction only	6	6	3	3	1.03664
	COG0566	tRNA G18 (ribose-2'-O)-methylase SpoU	Translation, ribosomal structure and biogenesis	31	12	24	14	1.03453
	COG1051	ADP-ribose pyrophosphatase YjhB, NUDIX family	Nucleotide transport and metabolism	67	12	57	14	1.03434
	COG1123	ABC-type glutathione transport system ATPase component, contains duplicated ATPase domain	Posttranslational modification, protein turnover, chaperones	54	9	45	10	1.02627
	COG1894	NADH:ubiquinone oxidoreductase, NADH-binding 51 kD subunit (chain F)	Energy production and conversion	23	12	17	13	1.02596
	COG3176	Putative hemolysin	General function prediction only	16	12	11	11	1.02572
	COG0681	Signal peptidase I	Intracellular trafficking, secretion, and vesicular transport	16	12	11	9	1.02572
	COG4233	Thiol-disulfide interchange protein, contains DsbC and DsbD domains	Energy production and conversion	3	3	1	1	1.02444
	COG1839	Adenosine/AMP kinase	Nucleotide transport and metabolism	3	3	1	1	1.02444
	COG1239	Mg-chelatase subunit ChlI	Coenzyme transport and metabolism	3	3	1	1	1.02444
	COG2138	Sirohydrochlorin ferrochelatase	Coenzyme transport and metabolism	3	1	1	1	1.02444
	COG3751	Proline 4-hydroxylase (includes Rps23 Pro-64 3,4-dihydroxylase Tpa1), contains SM-20 domain	Translation, ribosomal structure and biogenesis	3	3	1	1	1.02444
	COG3743	Predicted 5' DNA nuclease, flap endonuclease-1-like, helix-3-turn-helix (H3TH) domain	Replication, recombination and repair	3	3	1	1	1.02444
	COG4322	Uncharacterized protein	Function unknown	3	3	1	1	1.02444
	COG4288	Uncharacterized protein	Function unknown	3	3	1	1	1.02444
	COG5402	Uncharacterized protein	Function unknown	3	3	1	1	1.02444
	COG5552	Uncharacterized protein	Function unknown	3	3	1	1	1.02444
	COG1415	Uncharacterized protein	Function unknown	3	3	1	1	1.02444
	COG5639	Uncharacterized protein	Function unknown	3	3	1	1	1.02444
	COG3528	Uncharacterized protein	Function unknown	3	2	1	1	1.02444
	COG2972	Sensor histidine kinase YesM	Signal transduction mechanisms	3	3	1	1	1.02444
	COG3704	Type IV secretory pathway, VirB6 components	Intracellular trafficking, secretion, and vesicular transport	3	3	1	1	1.02444
	COG3701	Type IV secretory pathway, TrbF components	Intracellular trafficking, secretion, and vesicular transport	3	3	1	1	1.02444
	COG3846	Type IV secretory pathway, TrbL components	Intracellular trafficking, secretion, and vesicular transport	3	3	1	1	1.02444
	COG5268	Type IV secretory pathway, TrbD component	Intracellular trafficking, secretion, and vesicular transport	3	3	1	1	1.02444
	COG3896	Chloramphenicol 3-O-phosphotransferase	Defense mechanisms	3	1	1	1	1.02444
	COG3744	PIN domain nuclease, a component of toxin-antitoxin system (PIN domain)	Defense mechanisms	3	1	1	1	1.02444
	COG5281	Phage-related minor tail protein	Mobilome: prophages, transposons	3	3	1	1	1.02444
	COG5314	Conjugal transfer/entry exclusion protein	Mobilome: prophages, transposons	3	3	1	1	1.02444
	COG3541	Predicted nucleotidyltransferase	General function prediction only	3	3	1	1	1.02444
	COG2192	Predicted carbamoyl transferase, NodU family	General function prediction only	3	2	1	1	1.02444
	COG3976	Uncharacterized protein, contains FMN-binding domain	General function prediction only	3	1	1	1	1.02444
	COG1363	Putative aminopeptidase FrvX	Amino acid transport and metabolism	3	3	1	1	1.02444
	COG0430	RNA 3'-terminal phosphate cyclase	RNA processing and modification	1	1	0	0	1.01225
	COG1592	Rubrerythrin	Energy production and conversion	1	1	0	0	1.01225
	COG1795	Formaldehyde-activating enzyme nesessary for methanogenesis	Energy production and conversion	1	1	0	0	1.01225
	COG1390	Archaeal/vacuolar-type H+-ATPase subunit E/Vma4	Energy production and conversion	1	1	0	0	1.01225
	COG1941	Coenzyme F420-reducing hydrogenase, gamma subunit	Energy production and conversion	1	1	0	0	1.01225
	COG3259	Coenzyme F420-reducing hydrogenase, alpha subunit	Energy production and conversion	1	1	0	0	1.01225
	COG1013	Pyruvate:ferredoxin oxidoreductase or related 2-oxoacid:ferredoxin oxidoreductase, beta subunit	Energy production and conversion	1	1	0	0	1.01225
	COG2033	Desulfoferrodoxin, superoxide reductase-like (SORL) domain	Energy production and conversion	1	1	0	0	1.01225
	COG4237	Hydrogenase-4 membrane subunit HyfE	Energy production and conversion	1	1	0	0	1.01225
	COG1757	Na+/H+ antiporter NhaC	Energy production and conversion	1	1	0	0	1.01225
	COG3199	Predicted polyphosphate- or ATP-dependent NAD kinase	Nucleotide transport and metabolism	1	1	0	0	1.01225
	COG4360	ATP adenylyltransferase (5',5'''-P-1,P-4-tetraphosphate phosphorylase II)	Nucleotide transport and metabolism	1	1	0	0	1.01225
	COG1351	Thymidylate synthase ThyX	Nucleotide transport and metabolism	1	1	0	0	1.01225
	COG1264	Phosphotransferase system IIB components	Carbohydrate transport and metabolism	1	1	0	0	1.01225
	COG5297	Cellulase/cellobiase CelA1	Carbohydrate transport and metabolism	1	1	0	0	1.01225
	COG3934	Endo-1,4-beta-mannosidase	Carbohydrate transport and metabolism	1	1	0	0	1.01225
	COG4975	Glucose uptake protein GlcU	Carbohydrate transport and metabolism	1	1	0	0	1.01225
	COG1812	Archaeal S-adenosylmethionine synthetase	Coenzyme transport and metabolism	1	1	0	0	1.01225
	COG3470	Uncharacterized protein probably involved in high-affinity Fe2+ transport	Lipid transport and metabolism	1	1	0	0	1.01225
	COG1257	Hydroxymethylglutaryl-CoA reductase	Lipid transport and metabolism	1	1	0	0	1.01225
	COG3407	Mevalonate pyrophosphate decarboxylase	Lipid transport and metabolism	1	1	0	0	1.01225
	COG3255	Putative sterol carrier protein	Lipid transport and metabolism	1	1	0	0	1.01225
	COG1990	Peptidyl-tRNA hydrolase	Translation, ribosomal structure and biogenesis	1	1	0	0	1.01225
	COG5459	Ribosomal protein RSM22 (predicted mitochondrial rRNA methylase)	Translation, ribosomal structure and biogenesis	1	1	0	0	1.01225
	COG2058	Ribosomal protein L12E/L44/L45/RPP1/RPP2	Translation, ribosomal structure and biogenesis	1	1	0	0	1.01225
	COG0724	RNA recognition motif (RRM) domain	Translation, ribosomal structure and biogenesis	1	1	0	0	1.01225
	COG1161	Ribosome biogenesis GTPase A	Translation, ribosomal structure and biogenesis	1	1	0	0	1.01225
	COG4021	tRNA(His) 5'-end guanylyltransferase	Translation, ribosomal structure and biogenesis	1	1	0	0	1.01225
	COG2344	NADH/NAD ratio-sensing transcriptional regulator Rex	Transcription	1	1	0	0	1.01225
	COG0864	Metal-responsive transcriptional regulator, contains CopG/Arc/MetJ DNA-binding domain	Transcription	1	1	0	0	1.01225
	COG4197	DNA-binding transcriptional regulator YdaS, prophage-encoded, Cro superfamily	Transcription	1	1	0	0	1.01225
	COG4650	Sigma54-dependent transcription regulator containing an AAA-type ATPase domain and a DNA-binding domain	Transcription	1	1	0	0	1.01225
	COG1204	Replicative superfamily II helicase	Replication, recombination and repair	1	1	0	0	1.01225
	COG4581	Superfamily II RNA helicase	Replication, recombination and repair	1	1	0	0	1.01225
	COG4389	Site-specific recombinase	Replication, recombination and repair	1	1	0	0	1.01225
	COG4570	Holliday junction resolvase RusA (prophage-encoded endonuclease)	Replication, recombination and repair	1	1	0	0	1.01225
	COG4646	Adenine-specific DNA methylase, N12 class	Replication, recombination and repair	1	1	0	0	1.01225
	COG4282	Cell wall assembly regulator SMI1	Cell wall/membrane/envelope biogenesis	1	1	0	0	1.01225
	COG4305	Peptidoglycan-binding domain, expansin	Cell wall/membrane/envelope biogenesis	1	1	0	0	1.01225
	COG4678	Muramidase (phage lambda lysozyme)	Cell wall/membrane/envelope biogenesis	1	1	0	0	1.01225
	COG3980	Spore coat polysaccharide biosynthesis protein SpsG, predicted glycosyltransferase	Cell wall/membrane/envelope biogenesis	1	1	0	0	1.01225
	COG4412	Bacillopeptidase F, M6 metalloprotease family	Posttranslational modification, protein turnover, chaperones	1	1	0	0	1.01225
	COG4826	Serine protease inhibitor	Posttranslational modification, protein turnover, chaperones	1	1	0	0	1.01225
	COG5640	Secreted trypsin-like serine protease	Posttranslational modification, protein turnover, chaperones	1	1	0	0	1.01225
	COG4870	Cysteine protease, C1A family	Posttranslational modification, protein turnover, chaperones	1	1	0	0	1.01225
	COG5380	Lipase chaperone LimK	Posttranslational modification, protein turnover, chaperones	1	1	0	0	1.01225
	COG1513	Cyanate lyase	Inorganic ion transport and metabolism	1	1	0	0	1.01225
	COG4594	ABC-type Fe3+-citrate transport system, periplasmic component	Inorganic ion transport and metabolism	1	1	0	0	1.01225
	COG0490	K+/H+ antiporter YhaU, regulatory subunit KhtT	Inorganic ion transport and metabolism	1	1	0	0	1.01225
	COG2998	ABC-type tungstate transport system, permease component	Inorganic ion transport and metabolism	1	1	0	0	1.01225
	COG4662	ABC-type tungstate transport system, periplasmic component	Inorganic ion transport and metabolism	1	1	0	0	1.01225
	COG3648	Uricase (urate oxidase)	Secondary metabolites biosynthesis, transport and catabolism	1	1	0	0	1.01225
	COG3670	Carotenoid cleavage dioxygenase or a related enzyme	Secondary metabolites biosynthesis, transport and catabolism	1	1	0	0	1.01225
	COG3320	Thioester reductase domain of alpha aminoadipate reductase Lys2 and NRPSs	Secondary metabolites biosynthesis, transport and catabolism	1	1	0	0	1.01225
	COG3235	Uncharacterized membrane protein	Function unknown	1	1	0	0	1.01225
	COG3782	Uncharacterized protein	Function unknown	1	1	0	0	1.01225
	COG4253	Uncharacterized conserved protein, DUF2345 family	Function unknown	1	1	0	0	1.01225
	COG4267	Uncharacterized membrane protein	Function unknown	1	1	0	0	1.01225
	COG4327	Uncharacterized membrane protein	Function unknown	1	1	0	0	1.01225
	COG4377	Uncharacterized membrane protein YhfC	Function unknown	1	1	0	0	1.01225
	COG4951	Uncharacterized protein	Function unknown	1	1	0	0	1.01225
	COG5556	Uncharacterized protein	Function unknown	1	1	0	0	1.01225
	COG5626	Uncharacterized protein	Function unknown	1	1	0	0	1.01225
	COG1550	Uncharacterized conserved protein YlxP, DUF503 family	Function unknown	1	1	0	0	1.01225
	COG2164	Uncharacterized protein	Function unknown	1	1	0	0	1.01225
	COG3196	Uncharacterized protein CbrC, UPF0167 family	Function unknown	1	1	0	0	1.01225
	COG3222	Uncharacterized conserved protein, glycosyltransferase A (GT-A) superfamily, DUF2064 family	Function unknown	1	1	0	0	1.01225
	COG3583	Uncharacterized conserved protein YabE, contains G5 and tandem DUF348 domains	Function unknown	1	1	0	0	1.01225
	COG3856	Small basic protein (function unknown)	Function unknown	1	1	0	0	1.01225
	COG3860	Uncharacterized protein	Function unknown	1	1	0	0	1.01225
	COG4034	Uncharacterized protein	Function unknown	1	1	0	0	1.01225
	COG4295	Uncharacterized protein	Function unknown	1	1	0	0	1.01225
	COG4759	Uncharacterized protein	Function unknown	1	1	0	0	1.01225
	COG4875	Uncharacterized protein	Function unknown	1	1	0	0	1.01225
	COG4894	Uncharacterized protein YxjI	Function unknown	1	1	0	0	1.01225
	COG5293	Uncharacterized protein YydD, contains DUF2326 domain	Function unknown	1	1	0	0	1.01225
	COG5438	Uncharacterized membrane protein	Function unknown	1	1	0	0	1.01225
	COG5479	Uncharacterized conserved protein, contains LGFP repeats	Function unknown	1	1	0	0	1.01225
	COG5650	Uncharacterized membrane protein	Function unknown	1	1	0	0	1.01225
	COG4715	Uncharacterized conserved protein, contains Zn finger domain	Function unknown	1	1	0	0	1.01225
	COG5497	Predicted secreted protein	Function unknown	1	1	0	0	1.01225
	COG2122	Uncharacterized protein, UPF0280 family, ApbE superfamily	Function unknown	1	1	0	0	1.01225
	COG3900	Predicted periplasmic protein	Function unknown	1	1	0	0	1.01225
	COG4713	Uncharacterized membrane protein	Function unknown	1	1	0	0	1.01225
	COG4735	Uncharacterized protein YaaW, UPF0174 family	Function unknown	1	1	0	0	1.01225
	COG4995	Uncharacterized conserved protein, contains CHAT domain	Function unknown	1	1	0	0	1.01225
	COG5441	Uncharacterized protein, UPF0261 family	Function unknown	1	1	0	0	1.01225
	COG5514	Uncharacterized protein	Function unknown	1	1	0	0	1.01225
	COG5564	Predicted TIM-barrel enzyme	Function unknown	1	1	0	0	1.01225
	COG2250	HEPN domain	Function unknown	1	1	0	0	1.01225
	COG3205	Uncharacterized membrane protein	Function unknown	1	1	0	0	1.01225
	COG4758	Predicted membrane protein	Function unknown	1	1	0	0	1.01225
	COG4815	Uncharacterized protein	Function unknown	1	1	0	0	1.01225
	COG4818	Uncharacterized membrane protein	Function unknown	1	1	0	0	1.01225
	COG4859	Uncharacterized protein	Function unknown	1	1	0	0	1.01225
	COG5346	Uncharacterized membrane protein	Function unknown	1	1	0	0	1.01225
	COG3403	Uncharacterized protein YcgG, contains conserved FPC and CPF motifs	Function unknown	1	1	0	0	1.01225
	COG3650	Uncharacterized membrane protein	Function unknown	1	1	0	0	1.01225
	COG5583	Uncharacterized protein	Function unknown	1	1	0	0	1.01225
	COG5589	Uncharacterized protein	Function unknown	1	1	0	0	1.01225
	COG5658	Uncharacterized membrane protein	Function unknown	1	1	0	0	1.01225
	COG1776	Chemotaxis protein CheY-P-specific phosphatase CheC	Signal transduction mechanisms	1	1	0	0	1.01225
	COG1623	Diadenylate cyclase (c-di-AMP synthetase), DNA integrity scanning protein DisA	Signal transduction mechanisms	1	1	0	0	1.01225
	COG3412	PTS-EIIA-like component DhaM of the dihydroxyacetone kinase DhaKLM complex	Signal transduction mechanisms	1	1	0	0	1.01225
	COG3452	Extracellular (periplasmic) sensor domain CHASE (specificity unknown)	Signal transduction mechanisms	1	1	0	0	1.01225
	COG4398	Small ligand-binding sensory domain FIST	Signal transduction mechanisms	1	1	0	0	1.01225
	COG4564	Signal transduction histidine kinase	Signal transduction mechanisms	1	1	0	0	1.01225
	COG4669	Type III secretory pathway, lipoprotein EscJ	Intracellular trafficking, secretion, and vesicular transport	1	1	0	0	1.01225
	COG4789	Type III secretory pathway, component EscV	Intracellular trafficking, secretion, and vesicular transport	1	1	0	0	1.01225
	COG4791	Type III secretory pathway, component EscT	Intracellular trafficking, secretion, and vesicular transport	1	1	0	0	1.01225
	COG4794	Type III secretory pathway, component EscS	Intracellular trafficking, secretion, and vesicular transport	1	1	0	0	1.01225
	COG4734	Antirestriction protein	Defense mechanisms	1	1	0	0	1.01225
	COG1715	Restriction endonuclease Mrr	Defense mechanisms	1	1	0	0	1.01225
	COG5377	Phage-related protein, predicted endonuclease	Mobilome: prophages, transposons	1	1	0	0	1.01225
	COG3299	Uncharacterized phage protein gp47/JayE	Mobilome: prophages, transposons	1	1	0	0	1.01225
	COG3617	Prophage antirepressor	Mobilome: prophages, transposons	1	1	0	0	1.01225
	COG5527	Protein involved in initiation of plasmid replication	Mobilome: prophages, transposons	1	1	0	0	1.01225
	COG1413	HEAT repeat	General function prediction only	1	1	0	0	1.01225
	COG1437	Adenylate cyclase class IV, CYTH domain (includes archaeal enzymes of unknown function)	General function prediction only	1	1	0	0	1.01225
	COG1848	Predicted nucleic acid-binding protein, contains PIN domain	General function prediction only	1	1	0	0	1.01225
	COG4127	Predicted restriction endonuclease, Mrr-cat superfamily	General function prediction only	1	1	0	0	1.01225
	COG4226	Predicted nuclease of the RNAse H fold, HicB family	General function prediction only	1	1	0	0	1.01225
	COG4797	Predicted regulatory domain of a methyltransferase	General function prediction only	1	1	0	0	1.01225
	COG4849	Predicted nucleotidyltransferase	General function prediction only	1	1	0	0	1.01225
	COG1461	Predicted kinase related to dihydroxyacetone kinase	General function prediction only	1	1	0	0	1.01225
	COG1563	Uncharacterized MnhB-related membrane protein	General function prediction only	1	1	0	0	1.01225
	COG2044	Predicted peroxiredoxin	General function prediction only	1	1	0	0	1.01225
	COG2047	Proteasome assembly chaperone (PAC2) family protein	General function prediction only	1	1	0	0	1.01225
	COG3442	Glutamine amidotransferase related to the GATase domain of CobQ	General function prediction only	1	1	0	0	1.01225
	COG3688	Predicted RNA-binding protein containing a PIN domain	General function prediction only	1	1	0	0	1.01225
	COG4043	ASC-1 homology (ASCH) domain, predicted RNA-binding domain	General function prediction only	1	1	0	0	1.01225
	COG4099	Predicted peptidase	General function prediction only	1	1	0	0	1.01225
	COG4696	Predicted phosphohydrolase, Cof family, HAD superfamily	General function prediction only	1	1	0	0	1.01225
	COG5512	Predicted nucleic acid-binding protein, contains Zn-ribbon domain (includes truncated derivatives)	General function prediction only	1	1	0	0	1.01225
	COG5628	Predicted acetyltransferase	General function prediction only	1	1	0	0	1.01225
	COG1355	Predicted class III extradiol dioxygenase, MEMO1 family	General function prediction only	1	1	0	0	1.01225
	COG1786	Swiveling domain associated with predicted aconitase	General function prediction only	1	1	0	0	1.01225
	COG3380	Predicted NAD/FAD-dependent oxidoreductase	General function prediction only	1	1	0	0	1.01225
	COG3945	Hemerythrin-like domain	General function prediction only	1	1	0	0	1.01225
	COG4287	PhoPQ-activated pathogenicity-related protein	General function prediction only	1	1	0	0	1.01225
	COG5595	Predicted nucleic acid-binding protein, contains Zn-ribbon domain	General function prediction only	1	1	0	0	1.01225
	COG4413	Urea transporter	Amino acid transport and metabolism	1	1	0	0	1.01225
	COG4401	Chorismate mutase	Amino acid transport and metabolism	1	1	0	0	1.01225
	COG3579	Aminopeptidase C	Amino acid transport and metabolism	1	1	0	0	1.01225
	COG1454	Alcohol dehydrogenase, class IV	Energy production and conversion	24	8	18	8	1.005
	COG0824	Acyl-CoA thioesterase FadM	Lipid transport and metabolism	44	12	36	14	1.0038
	COG1129	ABC-type sugar transport system, ATPase component	Carbohydrate transport and metabolism	92	7	81	9	0.997423
	COG4670	Acyl CoA:acetate/3-ketoacid CoA transferase	Lipid transport and metabolism	11	7	7	6	0.994618
	COG0257	Ribosomal protein L36	Translation, ribosomal structure and biogenesis	11	11	7	5	0.994618
	COG3254	L-rhamnose mutarotase	Cell wall/membrane/envelope biogenesis	11	6	7	6	0.994618
	COG2898	Lysylphosphatidylglycerol synthetase, C-terminal domain, DUF2156 family	Function unknown	11	10	7	5	0.994618
	COG2819	Predicted hydrolase of the alpha/beta superfamily	General function prediction only	11	5	7	4	0.994618
	COG3607	Predicted lactoylglutathione lyase	General function prediction only	17	8	12	9	0.994252
	COG1178	ABC-type Fe3+ transport system, permease component	Inorganic ion transport and metabolism	34	7	27	9	0.991723
	COG1807	4-amino-4-deoxy-L-arabinose transferase or related glycosyltransferase of PMT family	Cell wall/membrane/envelope biogenesis	26	12	20	12	0.967516
	COG0623	Enoyl-[acyl-carrier-protein] reductase (NADH)	Lipid transport and metabolism	18	9	13	11	0.966028
	COG2318	Uncharacterized damage-inducible protein DinB (forms a four-helix bundle)	Function unknown	18	9	13	5	0.966028
	COG4312	Predicted dithiol-disulfide oxidoreductase, DUF899 family	General function prediction only	12	6	8	4	0.949032
	COG0247	Fe-S oxidoreductase	Energy production and conversion	12	8	8	8	0.949032
	COG4172	ABC-type microcin C transport system, duplicated ATPase component YejF	Secondary metabolites biosynthesis, transport and catabolism	12	6	8	8	0.949032
	COG0135	Phosphoribosylanthranilate isomerase	Amino acid transport and metabolism	12	12	8	6	0.949032
	COG1875	Predicted ribonuclease YlaK, contains NYN-type RNase and PhoH-family ATPase domains	General function prediction only	7	7	4	4	0.945028
	COG1985	Pyrimidine reductase, riboflavin biosynthesis	Coenzyme transport and metabolism	7	5	4	2	0.945028
	COG5285	Ectoine hydroxylase-related dioxygenase, phytanoyl-CoA dioxygenase (PhyH) family	Secondary metabolites biosynthesis, transport and catabolism	7	4	4	4	0.945028
	COG5510	Predicted small secreted protein	Function unknown	7	6	4	4	0.945028
	COG5488	Uncharacterized membrane protein	Function unknown	7	7	4	4	0.945028
	COG2268	Uncharacterized membrane protein YqiK, contains Band7/PHB/SPFH domain	Function unknown	7	7	4	4	0.945028
	COG0140	Phosphoribosyl-ATP pyrophosphohydrolase	Amino acid transport and metabolism	7	7	4	3	0.945028
	COG4311	Sarcosine oxidase delta subunit	Amino acid transport and metabolism	7	4	4	2	0.945028
	COG2186	DNA-binding transcriptional regulator, FadR family	Transcription	86	11	76	13	0.941496
	COG4770	Acetyl/propionyl-CoA carboxylase, alpha subunit	Lipid transport and metabolism	19	12	14	9	0.940546
	COG0115	Branched-chain amino acid aminotransferase/4-amino-4-deoxychorismate lyase	Amino acid transport and metabolism	40	12	33	14	0.923717
	COG0473	Isocitrate/isopropylmalate dehydrogenase	Energy production and conversion	29	12	23	14	0.920148
	COG1235	Phosphoribosyl 1,2-cyclic phosphodiesterase	Inorganic ion transport and metabolism	20	11	15	10	0.917403
	COG2068	CTP:molybdopterin cytidylyltransferase MocA	Coenzyme transport and metabolism	13	12	9	8	0.910067
	COG2367	Beta-lactamase class A	Defense mechanisms	13	8	9	6	0.910067
	COG5361	Uncharacterized conserved protein	Mobilome: prophages, transposons	13	4	9	4	0.910067
	COG0075	Archaeal aspartate aminotransferase or a related aminotransferase, includes purine catabolism protein PucG	Amino acid transport and metabolism	13	7	9	8	0.910067
	COG0372	Citrate synthase	Energy production and conversion	30	12	24	14	0.906271
	COG1959	DNA-binding transcriptional regulator, IscR family	Transcription	42	12	35	13	0.904975
	COG0664	cAMP-binding domain of CRP or a regulatory subunit of cAMP-dependent protein kinases	Signal transduction mechanisms	75	12	66	13	0.903228
	COG2081	Predicted flavoprotein YhiN	General function prediction only	21	11	16	13	0.896277
	COG0591	Na+/proline symporter	Amino acid transport and metabolism	21	12	16	13	0.896277
	COG4591	ABC-type transport system, involved in lipoprotein release, permease component	Cell wall/membrane/envelope biogenesis	43	12	36	14	0.896196
	COG1629	Outer membrane receptor proteins, mostly Fe transport	Inorganic ion transport and metabolism	170	11	158	13	0.88468
	COG1917	Cupin domain protein related to quercetin dioxygenase	General function prediction only	22	9	17	9	0.876902
	COG1905	NADH:ubiquinone oxidoreductase 24 kD subunit (chain E)	Energy production and conversion	22	12	17	13	0.876902
	COG1091	dTDP-4-dehydrorhamnose reductase	Cell wall/membrane/envelope biogenesis	14	10	10	8	0.876303
	COG2954	CYTH domain, found in class IV adenylate cyclase and various triphosphatases	General function prediction only	8	8	5	3	0.876061
	COG3453	Predicted phosphohydrolase, protein tyrosine phosphatase (PTP) superfamily, DUF442 family	General function prediction only	8	6	5	3	0.876061
	COG1457	Purine-cytosine permease or related protein	Nucleotide transport and metabolism	8	4	5	3	0.876061
	COG2730	Aryl-phospho-beta-D-glucosidase BglC, GH1 family	Carbohydrate transport and metabolism	8	5	5	2	0.876061
	COG2941	Demethoxyubiquinone hydroxylase, CLK1/Coq7/Cat5 family	Coenzyme transport and metabolism	8	8	5	4	0.876061
	COG2094	3-methyladenine DNA glycosylase Mpg	Replication, recombination and repair	8	8	5	4	0.876061
	COG5008	Tfp pilus assembly protein, ATPase PilU	Cell motility	8	4	5	3	0.876061
	COG4663	TRAP-type mannitol/chloroaromatic compound transport system, periplasmic component	Secondary metabolites biosynthesis, transport and catabolism	8	5	5	1	0.876061
	COG5481	Uncharacterized protein	Function unknown	8	8	5	5	0.876061
	COG5489	Uncharacterized conserved protein, DUF736 family	Function unknown	8	5	5	2	0.876061
	COG3946	Type IV secretory pathway, VirJ component	Intracellular trafficking, secretion, and vesicular transport	8	8	5	2	0.876061
	COG2358	TRAP-type uncharacterized transport system, periplasmic component	General function prediction only	8	3	5	1	0.876061
	COG0646	Methionine synthase I (cobalamin-dependent), methyltransferase domain	Amino acid transport and metabolism	8	8	5	4	0.876061
	COG3844	Kynureninase	Amino acid transport and metabolism	8	8	5	5	0.876061
	COG0842	ABC-type multidrug transport system, permease component	Defense mechanisms	33	8	27	11	0.869224
	COG0747	ABC-type transport system, periplasmic component	Amino acid transport and metabolism	150	8	139	11	0.855392
	COG2128	Alkylhydroperoxidase family enzyme, contains CxxC motif	Inorganic ion transport and metabolism	35	12	29	12	0.847729
	COG2329	Heme-degrading monooxygenase HmoA and related ABM domain proteins	Coenzyme transport and metabolism	15	8	11	8	0.846708
	COG1118	ABC-type sulfate/molybdate transport systems, ATPase component	Inorganic ion transport and metabolism	15	8	11	10	0.846708
	COG3827	Cell pole-organizing protein PopZ	Cell cycle control, cell division, chromosome partitioning	4	4	2	2	0.8464
	COG4290	Guanyl-specific ribonuclease Sa	Nucleotide transport and metabolism	4	4	2	2	0.8464
	COG1864	DNA/RNA endonuclease G, NUC1	Nucleotide transport and metabolism	4	4	2	2	0.8464
	COG3661	Alpha-glucuronidase	Carbohydrate transport and metabolism	4	4	2	2	0.8464
	COG1850	Ribulose 1,5-bisphosphate carboxylase, large subunit, or a RuBisCO-like protein	Carbohydrate transport and metabolism	4	2	2	2	0.8464
	COG3585	Molybdopterin-binding protein	Coenzyme transport and metabolism	4	3	2	2	0.8464
	COG5379	S-adenosylmethionine:diacylglycerol 3-amino-3-carboxypropyl transferase	Lipid transport and metabolism	4	4	2	2	0.8464
	COG1307	Fatty acid-binding protein DegV (function unknown)	Lipid transport and metabolism	4	4	2	2	0.8464
	COG1260	Myo-inositol-1-phosphate synthase	Lipid transport and metabolism	4	3	2	2	0.8464
	COG3231	Aminoglycoside phosphotransferase	Translation, ribosomal structure and biogenesis	4	4	2	2	0.8464
	COG2002	Bifunctional DNA-binding transcriptional regulator of stationary/sporulation/toxin gene expression and antitoxin component of the YhaV-PrlF toxin-antitoxin module	Transcription	4	4	2	2	0.8464
	COG3893	Inactivated superfamily I helicase	Replication, recombination and repair	4	4	2	2	0.8464
	COG3168	Tfp pilus assembly protein PilP	Cell motility	4	4	2	2	0.8464
	COG3170	Tfp pilus assembly protein FimV	Cell motility	4	4	2	2	0.8464
	COG1703	Putative periplasmic protein kinase ArgK or related GTPase of G3E family	Posttranslational modification, protein turnover, chaperones	4	3	2	2	0.8464
	COG3805	Aromatic ring-cleaving dioxygenase	Secondary metabolites biosynthesis, transport and catabolism	4	4	2	2	0.8464
	COG1652	Nucleoid-associated protein YgaU, contains BON and LysM domains	Function unknown	4	4	2	2	0.8464
	COG3603	Uncharacterized protein	Function unknown	4	4	2	1	0.8464
	COG3868	Uncharacterized protein	Function unknown	4	3	2	1	0.8464
	COG4705	Uncharacterized membrane-anchored protein	Function unknown	4	4	2	1	0.8464
	COG3825	Uncharacterized conserved protein, contains von Willebrand factor type A (vWA) domain	Function unknown	4	4	2	2	0.8464
	COG5490	Uncharacterized protein	Function unknown	4	4	2	2	0.8464
	COG4420	Uncharacterized membrane protein	Function unknown	4	4	2	2	0.8464
	COG5321	Uncharacterized protein	Function unknown	4	4	2	2	0.8464
	COG5452	Uncharacterized protein	Function unknown	4	4	2	2	0.8464
	COG4760	Uncharacterized membrane protein, YccA/Bax inhibitor family	Function unknown	4	4	2	2	0.8464
	COG3656	Predicted periplasmic protein	Function unknown	4	4	2	2	0.8464
	COG3801	Uncharacterized protein	Function unknown	4	4	2	1	0.8464
	COG3766	Uncharacterized membrane protein YjfL, UPF0719 family	Function unknown	4	4	2	2	0.8464
	COG4387	Mu-like prophage protein gp36	Mobilome: prophages, transposons	4	2	2	2	0.8464
	COG2119	Putative Ca2+/H+ antiporter, TMEM165/GDT1 family	General function prediction only	4	4	2	2	0.8464
	COG3577	Predicted aspartyl protease	General function prediction only	4	4	2	2	0.8464
	COG4240	Pantothenate kinase-related protein Tda10 (topoisomerase I damage affected protein)	General function prediction only	4	4	2	2	0.8464
	COG1033	Predicted exporter protein, RND superfamily	General function prediction only	4	3	2	2	0.8464
	COG0537	Diadenosine tetraphosphate (Ap4A) hydrolase or other HIT family hydrolase	Nucleotide transport and metabolism	24	12	19	14	0.842565
	COG0024	Methionine aminopeptidase	Translation, ribosomal structure and biogenesis	25	12	20	13	0.827268
	COG0845	Multidrug efflux pump subunit AcrA (membrane-fusion protein)	Cell wall/membrane/envelope biogenesis	132	11	122	13	0.822642
	COG3178	Predicted phosphotransferase, aminoglycoside/choline kinase (APH/ChoK) family	General function prediction only	9	9	6	5	0.821863
	COG1023	6-phosphogluconate dehydrogenase (decarboxylating)	Carbohydrate transport and metabolism	9	8	6	6	0.821863
	COG4968	Tfp pilus assembly protein PilE	Cell motility	9	5	6	3	0.821863
	COG4133	ABC-type transport system involved in cytochrome c biogenesis, ATPase component	Posttranslational modification, protein turnover, chaperones	9	9	6	6	0.821863
	COG2020	Protein-S-isoprenylcysteine O-methyltransferase Ste14	Posttranslational modification, protein turnover, chaperones	9	4	6	4	0.821863
	COG3737	Uncharacterized conserved protein, contains Mth938-like domain	Function unknown	9	9	6	5	0.821863
	COG3652	Predicted outer membrane protein	Function unknown	9	8	6	4	0.821863
	COG3047	Outer membrane protein W	Cell wall/membrane/envelope biogenesis	16	11	12	12	0.820519
	COG2071	Gamma-glutamyl-gamma-aminobutyrate hydrolase PuuD (putrescine degradation), contains GATase1-like domain	Amino acid transport and metabolism	16	12	12	11	0.820519
	COG2353	Polyisoprenoid-binding periplasmic protein YceI	General function prediction only	38	10	32	14	0.819343
	COG0834	ABC-type amino acid transport/signal transduction system, periplasmic component/domain	Amino acid transport and metabolism	182	9	171	12	0.815791
	COG3795	Uncharacterized conserved protein	Function unknown	26	8	21	5	0.813035
	COG0394	Protein-tyrosine-phosphatase	Signal transduction mechanisms	26	12	21	13	0.813035
	COG0848	Biopolymer transport protein ExbD	Intracellular trafficking, secretion, and vesicular transport	40	10	34	13	0.802571
	COG0518	GMP synthase - Glutamine amidotransferase domain	Nucleotide transport and metabolism	17	9	13	9	0.79715
	COG1397	ADP-ribosylglycohydrolase	Posttranslational modification, protein turnover, chaperones	17	6	13	8	0.79715
	COG0459	Chaperonin GroEL (HSP60 family)	Posttranslational modification, protein turnover, chaperones	17	12	13	13	0.79715
	COG1018	Ferredoxin-NADP reductase	Energy production and conversion	61	11	54	14	0.783827
	COG2386	ABC-type transport system involved in cytochrome c biogenesis, permease component	Posttranslational modification, protein turnover, chaperones	10	10	7	7	0.777919
	COG0554	Glycerol kinase	Energy production and conversion	18	12	14	14	0.77615
	COG3590	Predicted metalloendopeptidase	Posttranslational modification, protein turnover, chaperones	18	5	14	5	0.77615
	COG1902	2,4-dienoyl-CoA reductase or related NADH-dependent reductase, Old Yellow Enzyme (OYE) family	Energy production and conversion	65	12	58	14	0.766728
	COG4221	NADP-dependent 3-hydroxy acid dehydrogenase YdfG	Energy production and conversion	65	12	58	14	0.766728
	COG0523	GTPase, G3E family	General function prediction only	30	11	25	11	0.76475
	COG5336	FoF1-type ATP synthase assembly protein I	Energy production and conversion	5	5	3	3	0.741619
	COG0464	AAA+-type ATPase, SpoVK/Ycf46/Vps4 family	Cell cycle control, cell division, chromosome partitioning	5	5	3	3	0.741619
	COG2065	Pyrimidine operon attenuation protein/uracil phosphoribosyltransferase	Nucleotide transport and metabolism	5	4	3	2	0.741619
	COG3710	DNA-binding winged helix-turn-helix (wHTH) domain	Transcription	5	5	3	3	0.741619
	COG2345	Predicted transcriptional regulator, ArsR family	Transcription	5	5	3	2	0.741619
	COG4966	Tfp pilus assembly protein PilW	Cell motility	5	4	3	2	0.741619
	COG3473	Maleate cis-trans isomerase	Secondary metabolites biosynthesis, transport and catabolism	5	3	3	3	0.741619
	COG3268	Uncharacterized conserved protein, related to short-chain dehydrogenases	Function unknown	5	3	3	3	0.741619
	COG3492	Uncharacterized protein	Function unknown	5	5	3	2	0.741619
	COG3428	Uncharacterized membrane protein YdbT, contains bPH2 (bacterial pleckstrin homology) domain	Function unknown	5	5	3	2	0.741619
	COG5505	Uncharacterized membrane protein	Function unknown	5	3	3	3	0.741619
	COG5579	Uncharacterized protein, DUF1810 family	Function unknown	5	5	3	3	0.741619
	COG3750	Uncharacterized conserved protein, UPF0335 family	Function unknown	5	5	3	2	0.741619
	COG5400	Uncharacterized protein	Function unknown	5	5	3	2	0.741619
	COG3644	Uncharacterized protein	Function unknown	5	5	3	3	0.741619
	COG5587	Uncharacterized conserved protein, DUF2461 family	Function unknown	5	5	3	3	0.741619
	COG3549	Plasmid maintenance system killer protein	Defense mechanisms	5	4	3	3	0.741619
	COG2304	Secreted protein containing bacterial Ig-like domain and vWFA domain	General function prediction only	5	5	3	3	0.741619
	COG1569	Predicted nucleic acid-binding protein, contains PIN domain	General function prediction only	5	5	3	3	0.741619
	COG1926	Predicted phosphoribosyltransferase	General function prediction only	5	5	3	3	0.741619
	COG2740	Predicted RNA-binding protein YlxR, DUF448 family	General function prediction only	5	5	3	3	0.741619
	COG2129	Predicted phosphoesterase, related to the Icc protein	General function prediction only	5	3	3	2	0.741619
	COG0290	Translation initiation factor IF-3	Translation, ribosomal structure and biogenesis	11	11	8	8	0.741432
	COG1292	Choline-glycine betaine transporter	Cell wall/membrane/envelope biogenesis	11	7	8	8	0.741432
	COG4521	ABC-type taurine transport system, periplasmic component	Inorganic ion transport and metabolism	11	6	8	8	0.741432
	COG1253	Hemolysin or related protein, contains CBS domains	General function prediction only	20	11	16	14	0.739894
	COG0433	Archaeal DNA helicase HerA or a related bacterial ATPase, contains HAS-barrel and ATPase domains	Replication, recombination and repair	20	11	16	13	0.739894
	COG1914	Mn2+ and Fe2+ transporters of the NRAMP family	Inorganic ion transport and metabolism	20	11	16	12	0.739894
	COG0475	Kef-type K+ transport system, membrane component KefB	Inorganic ion transport and metabolism	33	11	28	13	0.735544
	COG2193	Bacterioferritin (cytochrome b1)	Inorganic ion transport and metabolism	21	11	17	12	0.724118
	COG1942	Phenylpyruvate tautomerase PptA, 4-oxalocrotonate tautomerase family	Secondary metabolites biosynthesis, transport and catabolism	21	10	17	12	0.724118
	COG0625	Glutathione S-transferase	Posttranslational modification, protein turnover, chaperones	168	10	159	12	0.71914
	COG1134	ABC-type polysaccharide/polyol phosphate transport system, ATPase component	Carbohydrate transport and metabolism	12	10	9	7	0.710563
	COG1402	Creatinine amidohydrolase/Fe(II)-dependent formamide hydrolase involved in riboflavin and F420 biosynthesis	Coenzyme transport and metabolism	12	8	9	4	0.710563
	COG0100	Ribosomal protein S11	Translation, ribosomal structure and biogenesis	12	12	9	9	0.710563
	COG1463	ABC-type transporter Mla maintaining outer membrane lipid asymmetry, periplasmic component MlaD	Cell wall/membrane/envelope biogenesis	12	11	9	6	0.710563
	COG1283	Na+/phosphate symporter	Inorganic ion transport and metabolism	12	6	9	9	0.710563
	COG1373	Predicted ATPase, AAA+ superfamily	General function prediction only	12	5	9	2	0.710563
	COG0352	Thiamine monophosphate synthase	Coenzyme transport and metabolism	22	12	18	13	0.70964
	COG0757	3-dehydroquinate dehydratase	Amino acid transport and metabolism	22	12	18	13	0.70964
	COG2518	Protein-L-isoaspartate O-methyltransferase	Posttranslational modification, protein turnover, chaperones	23	11	19	13	0.696303
	COG0236	Acyl carrier protein	Lipid transport and metabolism	38	12	33	14	0.696269
	COG0492	Thioredoxin reductase	Posttranslational modification, protein turnover, chaperones	39	12	34	14	0.689523
	COG3063	Tfp pilus assembly protein PilF	Cell motility	13	8	10	7	0.68405
	COG4277	Predicted DNA-binding protein with the Helix-hairpin-helix motif	General function prediction only	6	6	4	3	0.67103
	COG2838	Monomeric isocitrate dehydrogenase	Energy production and conversion	6	6	4	4	0.67103
	COG0047	Phosphoribosylformylglycinamidine (FGAM) synthase, glutamine amidotransferase domain	Nucleotide transport and metabolism	6	6	4	4	0.67103
	COG3963	Phospholipid N-methyltransferase	Lipid transport and metabolism	6	5	4	4	0.67103
	COG3824	Predicted Zn-dependent protease, minimal metalloprotease (MMP)-like domain	Posttranslational modification, protein turnover, chaperones	6	6	4	3	0.67103
	COG3653	N-acyl-D-aspartate/D-glutamate deacylase	Secondary metabolites biosynthesis, transport and catabolism	6	3	4	3	0.67103
	COG3665	Uncharacterized conserved protein YcgI, DUF1989 family	Function unknown	6	4	4	2	0.67103
	COG5331	Uncharacterized protein	Function unknown	6	5	4	4	0.67103
	COG4323	Uncharacterized protein	Function unknown	6	6	4	4	0.67103
	COG3564	Uncharacterized conserved protein, DUF779 family	Function unknown	6	5	4	4	0.67103
	COG3550	Serine/threonine protein kinase HipA, toxin component of the HipAB toxin-antitoxin module	Signal transduction mechanisms	6	3	4	4	0.67103
	COG5553	Predicted metal-dependent enzyme of the double-stranded beta helix superfamily	General function prediction only	6	5	4	4	0.67103
	COG3180	Uncharacterized membrane protein AbrB, regulator of aidB expression	General function prediction only	6	4	4	3	0.67103
	COG4213	ABC-type xylose transport system, periplasmic component	Carbohydrate transport and metabolism	14	7	11	9	0.660995
	COG0351	Hydroxymethylpyrimidine/phosphomethylpyrimidine kinase	Coenzyme transport and metabolism	14	12	11	11	0.660995
	COG4208	ABC-type sulfate transport system, permease component	Inorganic ion transport and metabolism	14	8	11	11	0.660995
	COG0841	Multidrug efflux pump subunit AcrB	Defense mechanisms	122	12	115	14	0.642956
	COG0579	L-2-hydroxyglutarate oxidase LhgO	Carbohydrate transport and metabolism	15	10	12	10	0.640735
	COG3525	N-acetyl-beta-hexosaminidase	Carbohydrate transport and metabolism	15	9	12	5	0.640735
	COG1191	DNA-directed RNA polymerase specialized sigma subunit	Transcription	15	5	12	10	0.640735
	COG2834	Outer membrane lipoprotein-sorting protein	Cell wall/membrane/envelope biogenesis	15	11	12	12	0.640735
	COG3152	Uncharacterized membrane protein YhaH, DUF805 family	Function unknown	15	8	12	7	0.640735
	COG0392	Uncharacterized membrane protein YbhN, UPF0104 family	Function unknown	15	8	12	11	0.640735
	COG3203	Outer membrane protein (porin)	Cell wall/membrane/envelope biogenesis	52	2	47	8	0.624005
	COG3545	Predicted esterase of the alpha/beta hydrolase fold	General function prediction only	16	8	13	12	0.622774
	COG1008	NADH:ubiquinone oxidoreductase subunit 4 (chain M)	Energy production and conversion	16	12	13	12	0.622774
	COG0234	Co-chaperonin GroES (HSP10)	Posttranslational modification, protein turnover, chaperones	16	12	13	13	0.622774
	COG2968	Uncharacterized conserved protein YggE, contains kinase-interacting SIMPL domain	Function unknown	16	10	13	12	0.622774
	COG1473	Metal-dependent amidase/aminoacylase/carboxypeptidase	General function prediction only	53	11	48	12	0.620226
	COG3576	Predicted flavin-nucleotide-binding protein, pyridoxine 5'-phosphate oxidase superfamily	General function prediction only	7	5	5	3	0.619598
	COG4235	Cytochrome c-type biogenesis protein CcmH/NrfG	Energy production and conversion	7	7	5	4	0.619598
	COG3905	Predicted transcriptional regulator	Transcription	7	5	5	4	0.619598
	COG3419	Tfp pilus assembly protein, tip-associated adhesin PilY1	Cell motility	7	4	5	3	0.619598
	COG3812	Uncharacterized protein	Function unknown	7	6	5	5	0.619598
	COG3292	Periplasmic ligand-binding sensor domain	Signal transduction mechanisms	7	4	5	3	0.619598
	COG2957	Agmatine/peptidylarginine deiminase	Amino acid transport and metabolism	7	6	5	5	0.619598
	COG2355	Zn-dependent dipeptidase, microsomal dipeptidase homolog	Amino acid transport and metabolism	17	8	14	9	0.606729
	COG1679	Predicted aconitase	Energy production and conversion	2	2	1	1	0.598485
	COG1799	FtsZ-interacting cell division protein YlmF	Cell cycle control, cell division, chromosome partitioning	2	1	1	1	0.598485
	COG1428	Deoxyadenosine/deoxycytidine kinase	Nucleotide transport and metabolism	2	2	1	1	0.598485
	COG2759	Formyltetrahydrofolate synthetase	Nucleotide transport and metabolism	2	2	1	1	0.598485
	COG3867	Arabinogalactan endo-1,4-beta-galactosidase	Carbohydrate transport and metabolism	2	2	1	1	0.598485
	COG0383	Alpha-mannosidase	Carbohydrate transport and metabolism	2	1	1	1	0.598485
	COG3281	Predicted trehalose synthase	Carbohydrate transport and metabolism	2	1	1	1	0.598485
	COG3429	Glucose-6-phosphate dehydrogenase assembly protein OpcA, contains a peptidoglycan-binding domain	Carbohydrate transport and metabolism	2	1	1	1	0.598485
	COG1859	RNA:NAD 2'-phosphotransferase, TPT1/KptA family	Translation, ribosomal structure and biogenesis	2	2	1	1	0.598485
	COG1208	NDP-sugar pyrophosphorylase, includes eIF-2Bgamma, eIF-2Bepsilon, and LPS biosynthesis proteins	Translation, ribosomal structure and biogenesis	2	1	1	1	0.598485
	COG1083	CMP-N-acetylneuraminic acid synthetase	Cell wall/membrane/envelope biogenesis	2	2	1	1	0.598485
	COG2089	Sialic acid synthase SpsE, contains C-terminal SAF domain	Cell wall/membrane/envelope biogenesis	2	2	1	1	0.598485
	COG3531	Predicted protein-disulfide isomerase , contains CxxC motif	Posttranslational modification, protein turnover, chaperones	2	2	1	1	0.598485
	COG2046	ATP sulfurylase (sulfate adenylyltransferase)	Inorganic ion transport and metabolism	2	2	1	1	0.598485
	COG3721	Putative heme iron utilization protein	Inorganic ion transport and metabolism	2	2	1	1	0.598485
	COG3553	Uncharacterized protein	Function unknown	2	2	1	1	0.598485
	COG4325	Uncharacterized membrane protein	Function unknown	2	2	1	1	0.598485
	COG4338	Uncharacterized protein	Function unknown	2	2	1	1	0.598485
	COG3789	Uncharacterized protein YjfI, DUF2170 family	Function unknown	2	1	1	1	0.598485
	COG4717	Uncharacterized protein YhaN	Function unknown	2	2	1	1	0.598485
	COG4872	Uncharacterized membrane protein	Function unknown	2	2	1	1	0.598485
	COG4929	Uncharacterized membrane-anchored protein	Function unknown	2	2	1	1	0.598485
	COG5388	Uncharacterized protein	Function unknown	2	2	1	1	0.598485
	COG5397	Uncharacterized protein	Function unknown	2	2	1	1	0.598485
	COG5403	Uncharacterized protein	Function unknown	2	2	1	1	0.598485
	COG5482	Uncharacterized protein	Function unknown	2	2	1	1	0.598485
	COG5530	Uncharacterized membrane protein	Function unknown	2	2	1	1	0.598485
	COG5419	Uncharacterized protein	Function unknown	2	2	1	1	0.598485
	COG4298	Uncharacterized protein	Function unknown	2	2	1	1	0.598485
	COG3876	Uncharacterized conserved protein YbbC, DUF1343 family	Function unknown	2	2	1	1	0.598485
	COG5477	Predicted small integral membrane protein	Function unknown	2	2	1	1	0.598485
	COG4946	Uncharacterized N-terminal domain of tricorn protease	Function unknown	2	1	1	1	0.598485
	COG5282	Uncharacterized conserved protein, DUF2342 family	Function unknown	2	1	1	1	0.598485
	COG4111	Uncharacterized conserved protein	Function unknown	2	2	1	1	0.598485
	COG4272	Uncharacterized membrane protein	Function unknown	2	1	1	1	0.598485
	COG2198	HPt (histidine-containing phosphotransfer) domain	Signal transduction mechanisms	2	2	1	1	0.598485
	COG2339	Membrane proteinase PrsW, cleaves anti-sigma factor RsiW, M82 family	Signal transduction mechanisms	2	2	1	1	0.598485
	COG2453	Protein-tyrosine phosphatase	Signal transduction mechanisms	2	2	1	1	0.598485
	COG4464	Tyrosine-protein phosphatase YwqE	Signal transduction mechanisms	2	1	1	1	0.598485
	COG4403	Lantibiotic modifying enzyme	Defense mechanisms	2	1	1	1	0.598485
	COG5511	Bacteriophage capsid protein	Mobilome: prophages, transposons	2	2	1	1	0.598485
	COG3687	Predicted metal-dependent hydrolase	General function prediction only	2	2	1	1	0.598485
	COG2251	Predicted nuclease, RecB family	General function prediction only	2	2	1	1	0.598485
	COG3911	Predicted ATPase	General function prediction only	2	2	1	1	0.598485
	COG5611	Predicted nucleic-acid-binding protein, contains PIN domain	General function prediction only	2	2	1	1	0.598485
	COG1427	Predicted periplasmic solute-binding protein	General function prediction only	2	2	1	1	0.598485
	COG2107	Predicted periplasmic solute-binding protein	General function prediction only	2	2	1	1	0.598485
	COG2715	Spore maturation protein SpmA (function unknown)	General function prediction only	2	2	1	1	0.598485
	COG2187	Aminoglycoside phosphotransferase family enzyme	General function prediction only	2	2	1	1	0.598485
	COG3393	Predicted acetyltransferase, GNAT family	General function prediction only	2	1	1	1	0.598485
	COG3919	Predicted ATP-dependent carboligase, ATP-grasp superfamily	General function prediction only	2	1	1	1	0.598485
	COG4947	Esterase/lipase superfamily enzyme	General function prediction only	2	1	1	1	0.598485
	COG2057	Acyl CoA:acetate/3-ketoacid CoA transferase, beta subunit	Lipid transport and metabolism	18	12	15	12	0.592301
	COG0004	Ammonia channel protein AmtB	Inorganic ion transport and metabolism	18	12	15	14	0.592301
	COG4299	Predicted acyltransferase	General function prediction only	8	5	6	3	0.58015
	COG3608	Predicted deacylase	General function prediction only	8	5	6	3	0.58015
	COG0427	Acyl-CoA hydrolase	Energy production and conversion	8	6	6	4	0.58015
	COG0759	Membrane-anchored protein YidD, putatitve component of membrane protein insertase Oxa1/YidC/SpoIIIJ	Cell wall/membrane/envelope biogenesis	8	8	6	6	0.58015
	COG1277	ABC-type transport system involved in multi-copper enzyme maturation, permease component	Posttranslational modification, protein turnover, chaperones	8	5	6	4	0.58015
	COG4430	Uncharacterized conserved protein YdeI, YjbR/CyaY-like superfamily, DUF1801 family	Function unknown	8	6	6	5	0.58015
	COG1694	NTP pyrophosphatase, house-cleaning of non-canonical NTPs	Defense mechanisms	8	7	6	6	0.58015
	COG0686	Alanine dehydrogenase	Amino acid transport and metabolism	8	7	6	6	0.58015
	COG3237	Uncharacterized conserved protein YjbJ, UPF0337 family	Function unknown	19	11	16	13	0.579251
	COG1131	ABC-type multidrug transport system, ATPase component	Defense mechanisms	71	12	66	14	0.570109
	COG2165	Type II secretory pathway, pseudopilin PulG	Cell motility	20	7	17	10	0.567388
	COG0069	Glutamate synthase domain 2	Amino acid transport and metabolism	20	12	17	14	0.567388
	COG1304	FMN-dependent dehydrogenase, includes L-lactate dehydrogenase and type II isopentenyl diphosphate isomerase	Energy production and conversion	21	12	18	12	0.556553
	COG2863	Cytochrome c553	Energy production and conversion	21	5	18	7	0.556553
	COG1596	Periplasmic protein involved in polysaccharide export, contains SLBB domain of the beta-grasp fold	Cell wall/membrane/envelope biogenesis	21	9	18	12	0.556553
	COG3187	Heat shock protein HslJ	Posttranslational modification, protein turnover, chaperones	9	9	7	7	0.548773
	COG2370	Hydrogenase/urease accessory protein HupE	Posttranslational modification, protein turnover, chaperones	9	6	7	6	0.548773
	COG3496	Uncharacterized conserved protein, DUF1365 family	Function unknown	9	9	7	7	0.548773
	COG2307	Uncharacterized conserved protein, Alpha-E superfamily	Function unknown	9	9	7	7	0.548773
	COG2070	NAD(P)H-dependent flavin oxidoreductase YrpB, nitropropane dioxygenase family	General function prediction only	22	12	19	13	0.546617
	COG3119	Arylsulfatase A or related enzyme	Inorganic ion transport and metabolism	22	9	19	5	0.546617
	COG3637	Opacity protein and related surface antigens	Cell wall/membrane/envelope biogenesis	23	8	20	11	0.537473
	COG1506	Dipeptidyl aminopeptidase/acylaminoacyl peptidase	Amino acid transport and metabolism	49	9	45	7	0.530884
	COG0775	Nucleoside phosphorylase	Nucleotide transport and metabolism	24	12	21	12	0.529029
	COG1270	Cobalamin biosynthesis protein CobD/CbiB	Coenzyme transport and metabolism	10	8	8	8	0.523132
	COG0119	Isopropylmalate/homocitrate/citramalate synthases	Amino acid transport and metabolism	25	12	22	14	0.521208
	COG0599	Uncharacterized conserved protein YurZ, alkylhydroperoxidase/carboxymuconolactone decarboxylase family	General function prediction only	26	11	23	12	0.513945
	COG0558	Phosphatidylglycerophosphate synthase	Lipid transport and metabolism	26	12	23	14	0.513945
	COG0810	Periplasmic protein TonB, links inner and outer membranes	Cell wall/membrane/envelope biogenesis	26	10	23	14	0.513945
	COG0800	2-keto-3-deoxy-6-phosphogluconate aldolase	Carbohydrate transport and metabolism	27	12	24	14	0.507182
	COG2148	Sugar transferase involved in LPS biosynthesis (colanic, teichoic acid)	Cell wall/membrane/envelope biogenesis	27	9	24	14	0.507182
	COG0412	Dienelactone hydrolase	Secondary metabolites biosynthesis, transport and catabolism	27	10	24	13	0.507182
	COG3217	Uncharacterized conserved protein YcbX, contains MOSC and Fe-S domains	General function prediction only	11	8	9	9	0.501736
	COG2391	Uncharacterized membrane protein YedE/YeeE, contains two sulfur transport domains	General function prediction only	11	7	9	8	0.501736
	COG3534	Alpha-L-arabinofuranosidase	Carbohydrate transport and metabolism	11	5	9	4	0.501736
	COG3133	Outer membrane lipoprotein SlyB	Cell wall/membrane/envelope biogenesis	11	5	9	9	0.501736
	COG0797	Rare lipoprotein A, peptidoglycan hydrolase digesting "naked" glycans, contains C-terminal SPOR domain	Cell wall/membrane/envelope biogenesis	11	7	9	9	0.501736
	COG1752	Predicted acylesterase/phospholipase RssA, containd patatin domain	General function prediction only	28	12	25	12	0.500871
	COG0583	DNA-binding transcriptional regulator, LysR family	Transcription	799	12	799	14	0.490912
	COG2104	Sulfur carrier protein ThiS (thiamine biosynthesis)	Coenzyme transport and metabolism	12	12	10	10	0.483583
	COG3547	Transposase	Mobilome: prophages, transposons	12	7	10	5	0.483583
	COG4736	Cbb3-type cytochrome oxidase, subunit 3	Energy production and conversion	3	3	2	1	0.474477
	COG4459	Periplasmic nitrate reductase system, NapE component	Energy production and conversion	3	3	2	2	0.474477
	COG5605	Cytochrome c oxidase subunit IV	Energy production and conversion	3	3	2	2	0.474477
	COG1876	LD-carboxypeptidase LdcB, LAS superfamily	Cell wall/membrane/envelope biogenesis	3	3	2	1	0.474477
	COG3049	Penicillin V acylase or related amidase, Ntn superfamily	Cell wall/membrane/envelope biogenesis	3	3	2	2	0.474477
	COG0641	Sulfatase maturation enzyme AslB, radical SAM superfamily	Posttranslational modification, protein turnover, chaperones	3	2	2	2	0.474477
	COG4959	Type IV secretory pathway, protease TraF	Posttranslational modification, protein turnover, chaperones	3	3	2	2	0.474477
	COG2312	Erythromycin esterase homolog	Secondary metabolites biosynthesis, transport and catabolism	3	3	2	1	0.474477
	COG4688	Uncharacterized protein	Function unknown	3	3	2	2	0.474477
	COG5395	Uncharacterized membrane protein	Function unknown	3	2	2	2	0.474477
	COG3753	Uncharacterized conserved protein YidB, DUF937 family	Function unknown	3	3	2	2	0.474477
	COG5486	Predicted metal-binding membrane protein	Function unknown	3	3	2	2	0.474477
	COG3308	Uncharacterized membrane protein	Function unknown	3	3	2	2	0.474477
	COG5437	Predicted secreted protein	Function unknown	3	3	2	2	0.474477
	COG4832	Uncharacterized protein	Function unknown	3	3	2	2	0.474477
	COG2839	Uncharacterized conserved protein YqgC, DUF456 family	Function unknown	3	3	2	2	0.474477
	COG2442	Uncharacterized conserved protein, DUF433 family	Function unknown	3	3	2	1	0.474477
	COG2841	Uncharacterized conserved protein YdcH, DUF465 family	Function unknown	3	3	2	1	0.474477
	COG2703	Hemerythrin	Signal transduction mechanisms	3	3	2	1	0.474477
	COG3843	Type IV secretory pathway, VirD2 components (relaxase)	Intracellular trafficking, secretion, and vesicular transport	3	3	2	1	0.474477
	COG4552	Predicted acetyltransferase	General function prediction only	3	1	2	1	0.474477
	COG0574	Phosphoenolpyruvate synthase/pyruvate phosphate dikinase	Carbohydrate transport and metabolism	13	12	11	11	0.46797
	COG2120	N-acetylglucosaminyl deacetylase, LmbE family	Carbohydrate transport and metabolism	13	6	11	7	0.46797
	COG4941	Predicted RNA polymerase sigma factor, contains C-terminal TPR domain	Transcription	13	8	11	5	0.46797
	COG3639	ABC-type phosphate/phosphonate transport system, permease component	Inorganic ion transport and metabolism	13	6	11	8	0.46797
	COG2130	NADPH-dependent curcumin reductase CurA	Secondary metabolites biosynthesis, transport and catabolism	13	10	11	11	0.46797
	COG0460	Homoserine dehydrogenase	Amino acid transport and metabolism	13	12	11	7	0.46797
	COG0753	Catalase	Inorganic ion transport and metabolism	14	9	12	10	0.454391
	COG1005	NADH:ubiquinone oxidoreductase subunit 1 (chain H)	Energy production and conversion	15	12	13	12	0.442468
	COG1007	NADH:ubiquinone oxidoreductase subunit 2 (chain N)	Energy production and conversion	15	12	13	12	0.442468
	COG0148	Enolase	Carbohydrate transport and metabolism	15	12	13	13	0.442468
	COG2272	Carboxylesterase type B	Lipid transport and metabolism	15	6	13	10	0.442468
	COG0172	Seryl-tRNA synthetase	Translation, ribosomal structure and biogenesis	15	12	13	13	0.442468
	COG1508	DNA-directed RNA polymerase specialized sigma subunit, sigma54 homolog	Transcription	15	11	13	13	0.442468
	COG0766	UDP-N-acetylglucosamine enolpyruvyl transferase	Cell wall/membrane/envelope biogenesis	15	12	13	13	0.442468
	COG1794	Aspartate/glutamate racemase	Cell wall/membrane/envelope biogenesis	15	10	13	11	0.442468
	COG0576	Molecular chaperone GrpE (heat shock protein)	Posttranslational modification, protein turnover, chaperones	15	12	13	13	0.442468
	COG0128	5-enolpyruvylshikimate-3-phosphate synthase	Amino acid transport and metabolism	15	12	13	13	0.442468
	COG0720	6-pyruvoyl-tetrahydropterin synthase	Coenzyme transport and metabolism	16	12	14	12	0.431915
	COG1004	UDP-glucose 6-dehydrogenase	Cell wall/membrane/envelope biogenesis	16	12	14	13	0.431915
	COG5009	Membrane carboxypeptidase/penicillin-binding protein	Cell wall/membrane/envelope biogenesis	16	11	14	13	0.431915
	COG1127	ABC-type transporter Mla maintaining outer membrane lipid asymmetry, ATPase component MlaF	Cell wall/membrane/envelope biogenesis	16	11	14	12	0.431915
	COG4786	Flagellar basal body rod protein FlgG	Cell motility	16	9	14	11	0.431915
	COG2062	Phosphohistidine phosphatase SixA	Signal transduction mechanisms	16	12	14	13	0.431915
	COG0666	Ankyrin repeat	Signal transduction mechanisms	16	8	14	11	0.431915
	COG1215	Glycosyltransferase, catalytic subunit of cellulose synthase and poly-beta-1,6-N-acetylglucosamine synthase	Cell motility	47	11	44	14	0.430837
	COG0304	3-oxoacyl-(acyl-carrier-protein) synthase	Lipid transport and metabolism	50	12	47	14	0.424732
	COG1974	SOS-response transcriptional repressor LexA (RecA-mediated autopeptidase)	Transcription	17	11	15	11	0.422508
	COG1961	Site-specific DNA recombinase related to the DNA invertase Pin	Replication, recombination and repair	18	8	16	6	0.414074
	COG1087	UDP-glucose 4-epimerase	Cell wall/membrane/envelope biogenesis	18	10	16	14	0.414074
	COG2222	Fructoselysine-6-P-deglycase FrlB and related proteins with duplicated sugar isomerase (SIS) domain	Cell wall/membrane/envelope biogenesis	18	10	16	11	0.414074
	COG3241	Azurin	Energy production and conversion	4	4	3	2	0.410212
	COG1274	Phosphoenolpyruvate carboxykinase, GTP-dependent	Energy production and conversion	4	4	3	3	0.410212
	COG4654	Cytochrome c551/c552	Energy production and conversion	4	3	3	3	0.410212
	COG3773	Cell wall hydrolase CwlJ, involved in spore germination	Cell cycle control, cell division, chromosome partitioning	4	4	3	2	0.410212
	COG3007	Trans-2-enoyl-CoA reductase	Lipid transport and metabolism	4	4	3	3	0.410212
	COG3831	WGR domain, predicted DNA-binding domain in MolR	Transcription	4	4	3	3	0.410212
	COG2508	DNA-binding transcriptional regulator, PucR family	Transcription	4	3	3	2	0.410212
	COG1205	ATP-dependent helicase YprA, contains C-terminal metal-binding DUF1998 domain	Replication, recombination and repair	4	4	3	3	0.410212
	COG1419	Flagellar biosynthesis GTPase FlhF	Cell motility	4	4	3	3	0.410212
	COG3215	Tfp pilus assembly protein PilZ	Cell motility	4	4	3	3	0.410212
	COG1030	Membrane-bound serine protease (ClpP class)	Posttranslational modification, protein turnover, chaperones	4	4	3	3	0.410212
	COG5460	Uncharacterized conserved protein, DUF2164 family	Function unknown	4	4	3	2	0.410212
	COG3305	Uncharacterized membrane protein, DUF2068 family	Function unknown	4	4	3	3	0.410212
	COG4496	Uncharacterized protein YerC	Function unknown	4	4	3	3	0.410212
	COG5534	Plasmid replication initiator protein	Function unknown	4	3	3	2	0.410212
	COG4313	Uncharacterized conserved protein	Function unknown	4	3	3	2	0.410212
	COG2206	HD-GYP domain, c-di-GMP phosphodiesterase class II (or its inactivated variant)	Signal transduction mechanisms	4	2	3	3	0.410212
	COG4796	Type II secretory pathway, component HofQ	Intracellular trafficking, secretion, and vesicular transport	4	4	3	3	0.410212
	COG3213	Uncharacterized protein involved in response to NO	Defense mechanisms	4	3	3	3	0.410212
	COG5005	Mu-like prophage protein gpG	Mobilome: prophages, transposons	4	2	3	3	0.410212
	COG1661	Predicted DNA-binding protein with PD1-like DNA-binding motif	General function prediction only	4	4	3	3	0.410212
	COG3571	Predicted hydrolase of the alpha/beta-hydrolase fold	General function prediction only	4	4	3	2	0.410212
	COG1048	Aconitase A	Energy production and conversion	19	12	17	14	0.40647
	COG0436	Aspartate/methionine/tyrosine aminotransferase	Amino acid transport and metabolism	67	12	64	14	0.401734
	COG2301	Citrate lyase beta subunit	Carbohydrate transport and metabolism	20	9	18	9	0.399583
	COG0484	DnaJ-class molecular chaperone with C-terminal Zn finger domain	Posttranslational modification, protein turnover, chaperones	20	11	18	14	0.399583
	COG3221	ABC-type phosphate/phosphonate transport system, periplasmic component	Inorganic ion transport and metabolism	20	10	18	10	0.399583
	COG1733	DNA-binding transcriptional regulator, HxlR family	Transcription	76	11	73	14	0.394688
	COG1062	Zn-dependent alcohol dehydrogenase	General function prediction only	21	11	19	13	0.393319
	COG0242	Peptide deformylase	Translation, ribosomal structure and biogenesis	21	12	19	14	0.393319
	COG0493	NADPH-dependent glutamate synthase beta chain or related oxidoreductase	Amino acid transport and metabolism	21	12	19	12	0.393319
	COG0178	Excinuclease UvrABC ATPase subunit	Replication, recombination and repair	22	12	20	14	0.387602
	COG0667	Predicted oxidoreductase (related to aryl-alcohol dehydrogenase)	General function prediction only	131	12	128	14	0.382859
	COG0563	Adenylate kinase or related kinase	Nucleotide transport and metabolism	23	12	21	14	0.382365
	COG2041	Periplasmic DMSO/TMAO reductase YedYZ, molybdopterin-dependent catalytic subunit	Energy production and conversion	24	10	22	13	0.377555
	COG0225	Peptide methionine sulfoxide reductase MsrA	Posttranslational modification, protein turnover, chaperones	24	12	22	14	0.377555
	COG4258	Predicted exporter	General function prediction only	5	5	4	3	0.369892
	COG3167	Tfp pilus assembly protein PilO	Cell motility	5	5	4	3	0.369892
	COG4972	Tfp pilus assembly protein, ATPase PilM	Cell motility	5	5	4	4	0.369892
	COG0798	Arsenite efflux pump ArsB, ACR3 family	Inorganic ion transport and metabolism	5	5	4	4	0.369892
	COG4242	Cyanophycinase and related exopeptidases	Secondary metabolites biosynthesis, transport and catabolism	5	3	4	2	0.369892
	COG3402	Uncharacterized membrane protein YdbS, contains bPH2 (bacterial pleckstrin homology) domain	Function unknown	5	5	4	2	0.369892
	COG4274	Uncharacterized protein, contains GYD domain	Function unknown	5	3	4	2	0.369892
	COG3476	Tryptophan-rich sensory protein (mitochondrial benzodiazepine receptor homolog)	Signal transduction mechanisms	5	5	4	2	0.369892
	COG1493	Serine kinase of the HPr protein, regulates carbohydrate metabolism	Signal transduction mechanisms	5	5	4	4	0.369892
	COG3818	Predicted acetyltransferase, GNAT superfamily	General function prediction only	5	4	4	3	0.369892
	COG2331	Predicted nucleic acid-binding protein, contains Zn-ribbon domain	General function prediction only	5	4	4	4	0.369892
	COG1295	Uncharacterized membrane protein, BrkB/YihY/UPF0761 family (not an RNase)	Function unknown	32	12	30	14	0.34998
	COG3708	Predicted transcriptional regulator YdeE, contains AraC-type DNA-binding domain	Transcription	6	6	5	5	0.341924
	COG1122	Energy-coupling factor transporter ATP-binding protein EcfA2	Inorganic ion transport and metabolism	6	6	5	5	0.341924
	COG3486	Lysine/ornithine N-monooxygenase	Secondary metabolites biosynthesis, transport and catabolism	6	3	5	5	0.341924
	COG2336	Antitoxin component of the MazEF toxin-antitoxin module	Signal transduction mechanisms	6	3	5	3	0.341924
	COG0265	Periplasmic serine protease, S1-C subfamily, contain C-terminal PDZ domain	Posttranslational modification, protein turnover, chaperones	38	12	36	14	0.337356
	COG1250	3-hydroxyacyl-CoA dehydrogenase	Lipid transport and metabolism	41	12	39	14	0.332638
	COG4974	Site-specific recombinase XerD	Replication, recombination and repair	43	12	41	14	0.329943
	COG0455	MinD-like ATPase involved in chromosome partitioning or flagellar assembly	Cell cycle control, cell division, chromosome partitioning	7	5	6	3	0.32128
	COG0829	Urease accessory protein UreH	Posttranslational modification, protein turnover, chaperones	7	7	6	6	0.32128
	COG0830	Urease accessory protein UreF	Posttranslational modification, protein turnover, chaperones	7	7	6	6	0.32128
	COG1647	Esterase/lipase	Secondary metabolites biosynthesis, transport and catabolism	7	6	6	5	0.32128
	COG0832	Urease beta subunit	Amino acid transport and metabolism	7	7	6	6	0.32128
	COG0300	Short-chain dehydrogenase	General function prediction only	87	12	85	14	0.312438
	COG2243	Precorrin-2 methylase	Coenzyme transport and metabolism	8	5	7	6	0.305385
	COG1944	Ribosomal protein S12 methylthiotransferase accessory factor YcaO	Translation, ribosomal structure and biogenesis	8	6	7	7	0.305385
	COG3449	DNA gyrase inhibitor GyrI	Replication, recombination and repair	8	4	7	7	0.305385
	COG3921	Uncharacterized conserved protein	Function unknown	8	4	7	7	0.305385
	COG5373	Uncharacterized membrane protein	Function unknown	8	8	7	7	0.305385
	COG1392	Uncharacterized conserved protein YkaA, distantly related to PhoU, UPF0111/DUF47 family	Function unknown	8	8	7	6	0.305385
	COG2932	Phage repressor protein C, contains Cro/C1-type HTH and peptisase s24 domains	Mobilome: prophages, transposons	8	6	7	5	0.305385
	COG0804	Urease alpha subunit	Amino acid transport and metabolism	8	7	7	7	0.305385
	COG0831	Urease gamma subunit	Amino acid transport and metabolism	8	7	7	7	0.305385
	COG3011	Predicted thiol-disulfide oxidoreductase YuxK, DCC family	General function prediction only	9	8	8	7	0.292767
	COG3088	Cytochrome c-type biogenesis protein CcmH/NrfF	Energy production and conversion	9	9	8	7	0.292767
	COG2038	NaMN:DMB phosphoribosyltransferase	Coenzyme transport and metabolism	9	8	8	8	0.292767
	COG1512	Uncharacterized membrane protein YgcG, contains a TPM-fold domain	Function unknown	9	6	8	7	0.292767
	COG3146	Predicted N-acyltransferase	General function prediction only	10	10	9	7	0.282518
	COG1138	Cytochrome c biogenesis factor	Energy production and conversion	10	10	9	8	0.282518
	COG2332	Cytochrome c-type biogenesis protein CcmE	Energy production and conversion	10	10	9	8	0.282518
	COG3717	5-keto 4-deoxyuronate isomerase	Carbohydrate transport and metabolism	10	8	9	9	0.282518
	COG1403	5-methylcytosine-specific restriction endonuclease McrA	Defense mechanisms	10	9	9	9	0.282518
	COG1739	Putative translation regulator, IMPACT (imprinted ancient) protein family	General function prediction only	11	11	10	10	0.274044
	COG1742	Uncharacterized inner membrane protein YnfA, drug/metabolite transporter superfamily	General function prediction only	11	10	10	10	0.274044
	COG0622	Predicted phosphodiesterase	General function prediction only	11	9	10	10	0.274044
	COG2311	Uncharacterized membrane protein YeiB	Function unknown	11	5	10	10	0.274044
	COG2832	Uncharacterized membrane protein YbaN, DUF454 family	Function unknown	11	8	10	10	0.274044
	COG1279	Arginine exporter protein ArgO	Amino acid transport and metabolism	11	8	10	10	0.274044
	COG0422	Thiamine biosynthesis protein ThiC	Coenzyme transport and metabolism	12	12	11	11	0.266938
	COG2022	Thiamin biosynthesis thiazole synthase ThiGH, ThiG subunit	Coenzyme transport and metabolism	12	12	11	11	0.266938
	COG2877	3-deoxy-D-manno-octulosonic acid (KDO) 8-phosphate synthase	Cell wall/membrane/envelope biogenesis	12	11	11	11	0.266938
	COG1272	Predicted membrane channel-forming protein YqfA, hemolysin III family	Intracellular trafficking, secretion, and vesicular transport	12	12	11	11	0.266938
	COG3505	Type IV secretory pathway, VirD4 component, TraG/TraD family ATPase	Intracellular trafficking, secretion, and vesicular transport	12	9	11	6	0.266938
	COG0076	Glutamate or tyrosine decarboxylase or a related PLP-dependent protein	Amino acid transport and metabolism	12	6	11	9	0.266938
	COG3616	D-serine deaminase, pyridoxal phosphate-dependent	Amino acid transport and metabolism	12	8	11	5	0.266938
	COG0451	Nucleoside-diphosphate-sugar epimerase	Cell wall/membrane/envelope biogenesis	142	12	141	14	0.264623
	COG1524	Predicted pyrophosphatase or phosphodiesterase, AlkP superfamily	General function prediction only	13	10	12	7	0.26091
	COG2945	Alpha/beta superfamily hydrolase	General function prediction only	13	10	12	6	0.26091
	COG2609	Pyruvate dehydrogenase complex, dehydrogenase (E1) component	Energy production and conversion	13	6	12	11	0.26091
	COG0125	Thymidylate kinase	Nucleotide transport and metabolism	13	11	12	12	0.26091
	COG0205	6-phosphofructokinase	Carbohydrate transport and metabolism	13	10	12	11	0.26091
	COG0818	Diacylglycerol kinase	Lipid transport and metabolism	13	11	12	11	0.26091
	COG0222	Ribosomal protein L7/L12	Translation, ribosomal structure and biogenesis	13	12	12	12	0.26091
	COG4970	Tfp pilus assembly protein FimT	Cell motility	13	5	12	6	0.26091
	COG0326	Molecular chaperone, HSP90 family	Posttranslational modification, protein turnover, chaperones	13	9	12	11	0.26091
	COG0342	Preprotein translocase subunit SecD	Intracellular trafficking, secretion, and vesicular transport	13	11	12	12	0.26091
	COG0673	Predicted dehydrogenase	General function prediction only	130	12	129	14	0.258398
	COG1451	Predicted metal-dependent hydrolase	General function prediction only	14	10	13	12	0.255749
	COG2225	Malate synthase	Energy production and conversion	14	11	13	13	0.255749
	COG0647	Ribonucleotide monophosphatase NagD, HAD superfamily	Nucleotide transport and metabolism	14	8	13	10	0.255749
	COG3387	Glucoamylase (glucan-1,4-alpha-glucosidase), GH15 family	Carbohydrate transport and metabolism	14	9	13	8	0.255749
	COG0108	3,4-dihydroxy-2-butanone 4-phosphate synthase	Coenzyme transport and metabolism	14	12	13	13	0.255749
	COG0181	Porphobilinogen deaminase	Coenzyme transport and metabolism	14	12	13	13	0.255749
	COG0439	Biotin carboxylase	Lipid transport and metabolism	14	10	13	12	0.255749
	COG0267	Ribosomal protein L33	Translation, ribosomal structure and biogenesis	14	12	13	13	0.255749
	COG0361	Translation initiation factor IF-1	Translation, ribosomal structure and biogenesis	14	12	13	13	0.255749
	COG0442	Prolyl-tRNA synthetase	Translation, ribosomal structure and biogenesis	14	12	13	13	0.255749
	COG2818	3-methyladenine DNA glycosylase Tag	Replication, recombination and repair	14	12	13	13	0.255749
	COG0449	Glucosamine 6-phosphate synthetase, contains amidotransferase and phosphosugar isomerase domains	Cell wall/membrane/envelope biogenesis	14	12	13	13	0.255749
	COG2127	ATP-dependent Clp protease adapter protein ClpS	Posttranslational modification, protein turnover, chaperones	14	12	13	13	0.255749
	COG1238	Uncharacterized membrane protein YqaA, SNARE-associated domain	Function unknown	14	9	13	11	0.255749
	COG4598	ABC-type histidine transport system, ATPase component	Amino acid transport and metabolism	14	5	13	8	0.255749
	COG0077	Prephenate dehydratase	Amino acid transport and metabolism	14	12	13	13	0.255749
	COG0377	NADH:ubiquinone oxidoreductase 20 kD subunit (chhain B) or related Fe-S oxidoreductase	Energy production and conversion	15	12	14	13	0.251297
	COG0649	NADH:ubiquinone oxidoreductase 49 kD subunit (chain D)	Energy production and conversion	15	12	14	13	0.251297
	COG0713	NADH:ubiquinone oxidoreductase subunit 11 or 4L (chain K)	Energy production and conversion	15	12	14	13	0.251297
	COG0838	NADH:ubiquinone oxidoreductase subunit 3 (chain A)	Energy production and conversion	15	12	14	13	0.251297
	COG0839	NADH:ubiquinone oxidoreductase subunit 6 (chain J)	Energy production and conversion	15	12	14	13	0.251297
	COG1816	Adenosine deaminase	Nucleotide transport and metabolism	15	9	14	9	0.251297
	COG1597	Diacylglycerol kinase family enzyme	Lipid transport and metabolism	15	10	14	11	0.251297
	COG0514	Superfamily II DNA helicase RecQ	Replication, recombination and repair	15	12	14	13	0.251297
	COG0271	Stress-induced morphogen (activity unknown)	Signal transduction mechanisms	15	10	14	12	0.251297
	COG0190	5,10-methylene-tetrahydrofolate dehydrogenase/Methenyl tetrahydrofolate cyclohydrolase	Coenzyme transport and metabolism	17	12	16	14	0.244057
	COG3682	Predicted transcriptional regulator	Transcription	17	7	16	5	0.244057
	COG1230	Co/Zn/Cd efflux system component	Inorganic ion transport and metabolism	17	11	16	12	0.244057
	COG0627	S-formylglutathione hydrolase FrmB	Defense mechanisms	17	12	16	13	0.244057
	COG1045	Serine acetyltransferase	Amino acid transport and metabolism	17	9	16	10	0.244057
	COG0711	FoF1-type ATP synthase, membrane subunit b or b'	Energy production and conversion	18	12	17	14	0.241099
	COG0580	Glycerol uptake facilitator and related aquaporins (Major Intrinsic Protein Family)	Carbohydrate transport and metabolism	18	10	17	12	0.241099
	COG0744	Membrane carboxypeptidase (penicillin-binding protein)	Cell wall/membrane/envelope biogenesis	18	10	17	12	0.241099
	COG0555	ABC-type sulfate transport system, permease component	Inorganic ion transport and metabolism	18	8	17	12	0.241099
	COG0065	Homoaconitase/3-isopropylmalate dehydratase large subunit	Amino acid transport and metabolism	18	12	17	14	0.241099
	COG0112	Glycine/serine hydroxymethyltransferase	Amino acid transport and metabolism	18	12	17	14	0.241099
	COG0345	Pyrroline-5-carboxylate reductase	Amino acid transport and metabolism	18	12	17	14	0.241099
	COG1765	Uncharacterized OsmC-related protein	General function prediction only	19	10	18	12	0.238498
	COG0019	Diaminopimelate decarboxylase	Amino acid transport and metabolism	20	9	19	14	0.236204
	COG0226	ABC-type phosphate transport system, periplasmic component	Inorganic ion transport and metabolism	21	12	20	14	0.234176
	COG1409	3',5'-cyclic AMP phosphodiesterase CpdA	Signal transduction mechanisms	21	11	20	12	0.234176
	COG0655	Multimeric flavodoxin WrbA	Energy production and conversion	22	11	21	13	0.232381
	COG1611	Predicted Rossmann fold nucleotide-binding protein	General function prediction only	23	12	22	14	0.230791
	COG2378	Predicted DNA-binding transcriptional regulator YafY, contains an HTH and WYL domains	Transcription	30	11	29	12	0.223765
	COG0811	Biopolymer transport protein ExbB/TolQ	Intracellular trafficking, secretion, and vesicular transport	30	11	29	13	0.223765
	COG5006	Threonine/homoserine efflux transporter RhtA	Amino acid transport and metabolism	55	12	54	14	0.223001
	COG1472	Periplasmic beta-glucosidase and related glycosidases	Carbohydrate transport and metabolism	54	12	53	14	0.222719
	COG1225	Peroxiredoxin	Posttranslational modification, protein turnover, chaperones	43	12	42	14	0.220795
	COG0006	Xaa-Pro aminopeptidase	Amino acid transport and metabolism	43	12	42	14	0.220795
	COG2259	Uncharacterized membrane protein YphA, DoxX/SURF4 family	Function unknown	42	11	41	11	0.220764
	COG2197	DNA-binding response regulator, NarL/FixJ family, contains REC and HTH domains	Transcription	147	11	147	14	0.209042
	COG0789	DNA-binding transcriptional regulator, MerR family	Transcription	82	12	82	14	0.156017
	COG0765	ABC-type amino acid transport system, permease component	Amino acid transport and metabolism	134	7	135	9	0.138863
	COG0329	Dihydrodipicolinate synthase/N-acetylneuraminate lyase	Amino acid transport and metabolism	57	12	57	14	0.130041
	COG0637	Beta-phosphoglucomutase or related phosphatase, HAD superfamily	Carbohydrate transport and metabolism	45	12	45	13	0.115529
	COG2050	Acyl-coenzyme A thioesterase PaaI, contains HGG motif	Secondary metabolites biosynthesis, transport and catabolism	42	12	42	14	0.111608
	COG5001	Predicted signal transduction protein containing a membrane domain, an EAL and a GGDEF domain	Signal transduction mechanisms	40	10	40	10	0.108916
	COG0431	NAD(P)H-dependent FMN reductase	Energy production and conversion	37	12	37	14	0.104749
	COG0835	Chemotaxis signal transduction protein	Cell motility	36	10	36	11	0.103322
	COG0262	Dihydrofolate reductase	Coenzyme transport and metabolism	33	12	33	14	0.0989204
	COG0735	Fe2+ or Zn2+ uptake regulation protein	Inorganic ion transport and metabolism	31	12	31	14	0.0958738
	COG0684	Regulator of RNase E activity RraA	Translation, ribosomal structure and biogenesis	29	8	29	10	0.0927275
	COG1344	Flagellin and related hook-associated protein FlgL	Cell motility	28	9	28	12	0.0911137
	COG1359	Quinol monooxygenase YgiN	Energy production and conversion	26	7	26	13	0.0877974
	COG2010	Cytochrome c, mono- and diheme variants	Energy production and conversion	26	11	26	8	0.0877974
	COG0110	Acetyltransferase (isoleucine patch superfamily)	General function prediction only	25	8	25	12	0.0860915
	COG0350	O6-methylguanine-DNA--protein-cysteine methyltransferase	Replication, recombination and repair	25	12	25	14	0.0860915
	COG0764	3-hydroxymyristoyl/3-hydroxydecanoyl-(acyl carrier protein) dehydratase	Lipid transport and metabolism	24	11	24	12	0.0843512
	COG2261	Uncharacterized membrane protein YeaQ/YmgE, transglycosylase-associated protein family	General function prediction only	20	11	20	13	0.0769984
	COG0501	Zn-dependent protease with chaperone function	Posttranslational modification, protein turnover, chaperones	20	11	20	11	0.0769984
	COG2334	Ser/Thr protein kinase RdoA involved in Cpx stress response, MazF antagonist	Signal transduction mechanisms	20	11	20	14	0.0769984
	COG0679	Predicted permease	General function prediction only	19	10	19	12	0.0750479
	COG0364	Glucose-6-phosphate 1-dehydrogenase	Carbohydrate transport and metabolism	18	12	18	14	0.0730454
	COG3040	Bacterial lipocalin	Cell wall/membrane/envelope biogenesis	18	9	18	10	0.0730454
	COG1995	4-hydroxy-L-threonine phosphate dehydrogenase PdxA	Coenzyme transport and metabolism	17	12	17	13	0.0709866
	COG0066	3-isopropylmalate dehydratase small subunit	Amino acid transport and metabolism	17	12	17	14	0.0709866
	COG0400	Predicted esterase	General function prediction only	16	9	16	13	0.0688664
	COG0167	Dihydroorotate dehydrogenase	Nucleotide transport and metabolism	16	12	16	14	0.0688664
	COG0152	Phosphoribosylaminoimidazole-succinocarboxamide synthase	Nucleotide transport and metabolism	15	12	15	14	0.0666789
	COG0511	Biotin carboxyl carrier protein	Coenzyme transport and metabolism	15	12	15	13	0.0666789
	COG4775	Outer membrane protein assembly factor BamA	Cell wall/membrane/envelope biogenesis	15	11	15	13	0.0666789
	COG2205	K+-sensing histidine kinase KdpD	Signal transduction mechanisms	15	12	15	14	0.0666789
	COG0334	Glutamate dehydrogenase/leucine dehydrogenase	Amino acid transport and metabolism	15	8	15	12	0.0666789
	COG4529	Uncharacterized NAD(P)/FAD-binding protein YdhS	General function prediction only	14	9	14	12	0.0644172
	COG3391	DNA-binding beta-propeller fold protein YncE	General function prediction only	14	6	14	11	0.0644172
	COG0221	Inorganic pyrophosphatase	Energy production and conversion	14	12	14	14	0.0644172
	COG0206	Cell division GTPase FtsZ	Cell cycle control, cell division, chromosome partitioning	14	12	14	14	0.0644172
	COG0504	CTP synthase (UTP-ammonia lyase)	Nucleotide transport and metabolism	14	12	14	14	0.0644172
	COG0212	5-formyltetrahydrofolate cyclo-ligase	Coenzyme transport and metabolism	14	12	14	14	0.0644172
	COG0171	NH3-dependent NAD+ synthetase	Coenzyme transport and metabolism	14	12	14	13	0.0644172
	COG1968	Undecaprenyl pyrophosphate phosphatase UppP	Lipid transport and metabolism	14	12	14	14	0.0644172
	COG1197	Transcription-repair coupling factor (superfamily II helicase)	Transcription	14	12	14	13	0.0644172
	COG1970	Large-conductance mechanosensitive channel	Cell wall/membrane/envelope biogenesis	14	12	14	14	0.0644172
	COG2855	Uncharacterized membrane protein YadS	Function unknown	14	11	14	12	0.0644172
	COG0141	Histidinol dehydrogenase	Amino acid transport and metabolism	14	12	14	14	0.0644172
	COG0059	Ketol-acid reductoisomerase	Amino acid transport and metabolism	14	12	14	14	0.0644172
	COG4319	Ketosteroid isomerase homolog	General function prediction only	13	9	13	11	0.0620733
	COG1488	Nicotinic acid phosphoribosyltransferase	Coenzyme transport and metabolism	13	11	13	13	0.0620733
	COG0192	S-adenosylmethionine synthetase	Coenzyme transport and metabolism	13	12	13	13	0.0620733
	COG0688	Phosphatidylserine decarboxylase	Lipid transport and metabolism	13	10	13	13	0.0620733
	COG0162	Tyrosyl-tRNA synthetase	Translation, ribosomal structure and biogenesis	13	12	13	13	0.0620733
	COG0215	Cysteinyl-tRNA synthetase	Translation, ribosomal structure and biogenesis	13	12	13	13	0.0620733
	COG0227	Ribosomal protein L28	Translation, ribosomal structure and biogenesis	13	12	13	13	0.0620733
	COG5662	Transmembrane transcriptional regulator (anti-sigma factor RsiW)	Transcription	13	5	13	12	0.0620733
	COG0677	UDP-N-acetyl-D-mannosaminuronate dehydrogenase	Cell wall/membrane/envelope biogenesis	13	10	13	13	0.0620733
	COG0707	UDP-N-acetylglucosamine:LPS N-acetylglucosamine transferase	Cell wall/membrane/envelope biogenesis	13	12	13	13	0.0620733
	COG0770	UDP-N-acetylmuramyl pentapeptide synthase	Cell wall/membrane/envelope biogenesis	13	12	13	13	0.0620733
	COG1898	dTDP-4-dehydrorhamnose 3,5-epimerase or related enzyme	Cell wall/membrane/envelope biogenesis	13	10	13	7	0.0620733
	COG0465	ATP-dependent Zn proteases	Posttranslational modification, protein turnover, chaperones	13	11	13	13	0.0620733
	COG2987	Urocanate hydratase	Amino acid transport and metabolism	13	12	13	12	0.0620733
	COG1410	Methionine synthase I, cobalamin-binding domain	Amino acid transport and metabolism	13	12	13	13	0.0620733
	COG5485	Predicted ester cyclase	General function prediction only	12	6	12	11	0.0596374
	COG0636	FoF1-type ATP synthase, membrane subunit c/Archaeal/vacuolar-type H+-ATPase, subunit K	Energy production and conversion	12	11	12	11	0.0596374
	COG1211	2-C-methyl-D-erythritol 4-phosphate cytidylyltransferase	Lipid transport and metabolism	12	11	12	11	0.0596374
	COG2867	Ribosome association toxin PasT (RatA) of the RatAB toxin-antitoxin module	Translation, ribosomal structure and biogenesis	12	11	12	12	0.0596374
	COG0781	Transcription termination factor NusB	Transcription	12	12	12	12	0.0596374
	COG0177	Endonuclease III	Replication, recombination and repair	12	12	12	12	0.0596374
	COG1381	Recombinational DNA repair protein (RecF pathway)	Replication, recombination and repair	12	12	12	12	0.0596374
	COG0466	ATP-dependent Lon protease, bacterial type	Posttranslational modification, protein turnover, chaperones	12	12	12	12	0.0596374
	COG1585	Membrane protein implicated in regulation of membrane protease activity	Posttranslational modification, protein turnover, chaperones	12	11	12	12	0.0596374
	COG5455	Periplasmic regulator RcnB of Ni and Co efflux	Inorganic ion transport and metabolism	12	9	12	5	0.0596374
	COG2835	Uncharacterized conserved protein YbaR, Trm112 family	Function unknown	12	11	12	12	0.0596374
	COG1034	NADH dehydrogenase/NADH:ubiquinone oxidoreductase 75 kD subunit (chain G)	Energy production and conversion	11	11	11	11	0.0570978
	COG4214	ABC-type xylose transport system, permease component	Carbohydrate transport and metabolism	11	7	11	9	0.0570978
	COG0496	Broad specificity polyphosphatase and 5'/3'-nucleotidase SurE	Replication, recombination and repair	11	10	11	11	0.0570978
	COG0763	Lipid A disaccharide synthetase	Cell wall/membrane/envelope biogenesis	11	11	11	11	0.0570978
	COG1212	CMP-2-keto-3-deoxyoctulosonic acid synthetase	Cell wall/membrane/envelope biogenesis	11	11	11	11	0.0570978
	COG1663	Tetraacyldisaccharide-1-P 4'-kinase	Cell wall/membrane/envelope biogenesis	11	11	11	11	0.0570978
	COG2844	UTP:GlnB (protein PII) uridylyltransferase	Posttranslational modification, protein turnover, chaperones	11	11	11	11	0.0570978
	COG1613	ABC-type sulfate transport system, periplasmic component	Inorganic ion transport and metabolism	11	8	11	11	0.0570978
	COG1561	Uncharacterized conserved protein YicC, UPF0701 family	Function unknown	11	11	11	11	0.0570978
	COG0121	Predicted glutamine amidotransferase	General function prediction only	10	8	10	8	0.0544401
	COG1032	Radical SAM superfamily enzyme YgiQ, UPF0313 family	General function prediction only	10	8	10	8	0.0544401
	COG2183	Transcriptional accessory protein Tex/SPT6	Transcription	10	10	10	10	0.0544401
	COG2907	Predicted NAD/FAD-binding protein	General function prediction only	9	9	9	8	0.0516458
	COG4674	ABC-type uncharacterized transport system, ATPase component	General function prediction only	9	7	9	9	0.0516458
	COG2717	Periplasmic DMSO/TMAO reductase YedYZ, heme-binding membrane subunit	Energy production and conversion	9	8	9	9	0.0516458
	COG2821	Membrane-bound lytic murein transglycosylase	Cell wall/membrane/envelope biogenesis	9	9	9	9	0.0516458
	COG5520	O-Glycosyl hydrolase	Cell wall/membrane/envelope biogenesis	9	3	9	4	0.0516458
	COG0822	NifU homolog involved in Fe-S cluster formation	Posttranslational modification, protein turnover, chaperones	9	9	9	9	0.0516458
	COG1450	Type II secretory pathway component GspD/PulD (secretin)	Intracellular trafficking, secretion, and vesicular transport	9	6	9	8	0.0516458
	COG3962	TPP-dependent trihydroxycyclohexane-1,2-dione (THcHDO) dehydratase, myo-inositol metabolism	Carbohydrate transport and metabolism	8	6	8	8	0.0486916
	COG3958	Transketolase, C-terminal subunit	Carbohydrate transport and metabolism	8	5	8	8	0.0486916
	COG3959	Transketolase, N-terminal subunit	Carbohydrate transport and metabolism	8	5	8	8	0.0486916
	COG0368	Cobalamin synthase	Coenzyme transport and metabolism	8	8	8	8	0.0486916
	COG1492	Cobyric acid synthase	Coenzyme transport and metabolism	8	8	8	8	0.0486916
	COG2087	Adenosyl cobinamide kinase/adenosyl cobinamide phosphate guanylyltransferase	Coenzyme transport and metabolism	8	8	8	8	0.0486916
	COG4121	tRNA U34 5-methylaminomethyl-2-thiouridine-forming methyltransferase MnmC	Translation, ribosomal structure and biogenesis	8	8	8	8	0.0486916
	COG3034	Murein L,D-transpeptidase YafK	Cell wall/membrane/envelope biogenesis	8	4	8	8	0.0486916
	COG0182	Methylthioribose-1-phosphate isomerase (methionine salvage pathway), a paralog of eIF-2B alpha subunit	Amino acid transport and metabolism	8	7	8	8	0.0486916
	COG0619	Energy-coupling factor transporter transmembrane protein EcfT	Coenzyme transport and metabolism	7	6	7	6	0.0455463
	COG4957	Predicted transcriptional regulator	Transcription	7	5	7	2	0.0455463
	COG2169	Methylphosphotriester-DNA--protein-cysteine methyltransferase (N-terminal fragment of Ada), contains Zn-binding and two AraC-type DNA-binding domains	Replication, recombination and repair	7	5	7	7	0.0455463
	COG1089	GDP-D-mannose dehydratase	Cell wall/membrane/envelope biogenesis	7	6	7	7	0.0455463
	COG1021	Non-ribosomal peptide synthetase component E (peptide arylation enzyme)	Secondary metabolites biosynthesis, transport and catabolism	7	7	7	7	0.0455463
	COG3755	Uncharacterized conserved protein YecT, DUF1311 family	Function unknown	7	5	7	7	0.0455463
	COG3326	Uncharacterized membrane protein YsdA, DUF1294 family	Function unknown	7	7	7	7	0.0455463
	COG3395	Uncharacterized conserved protein YgbK, DUF1537 family	Function unknown	7	5	7	4	0.0455463
	COG3156	Type II secretory pathway, component PulK	Intracellular trafficking, secretion, and vesicular transport	7	5	7	7	0.0455463
	COG4301	Uncharacterized conserved protein, contains predicted SAM-dependent methyltransferase domain	General function prediction only	6	6	6	5	0.0421672
	COG3278	Cbb3-type cytochrome oxidase, subunit 1	Energy production and conversion	6	5	6	4	0.0421672
	COG4225	Rhamnogalacturonyl hydrolase YesR	Carbohydrate transport and metabolism	6	4	6	2	0.0421672
	COG2371	Urease accessory protein UreE	Posttranslational modification, protein turnover, chaperones	6	6	6	6	0.0421672
	COG3197	Uncharacterized protein, possibly involved in nitrogen fixation	Inorganic ion transport and metabolism	6	6	6	4	0.0421672
	COG4877	Uncharacterized protein	Function unknown	6	6	6	5	0.0421672
	COG2337	mRNA-degrading endonuclease, toxin component of the MazEF toxin-antitoxin module	Defense mechanisms	6	5	6	4	0.0421672
	COG2993	Cbb3-type cytochrome oxidase, cytochrome c subunit	Energy production and conversion	5	4	5	3	0.0384928
	COG3811	Uncharacterized protein YjhX, UPF0386 family	Function unknown	5	5	5	5	0.0384928
	COG4453	Uncharacterized conserved protein, DUF1778 family	Function unknown	5	3	5	5	0.0384928
	COG4275	Uncharacterized protein	Function unknown	5	5	5	2	0.0384928
	COG4648	Uncharacterized membrane protein	Function unknown	5	5	5	4	0.0384928
	COG3232	5-carboxymethyl-2-hydroxymuconate isomerase	Amino acid transport and metabolism	5	5	5	5	0.0384928
	COG3340	Peptidase E	Amino acid transport and metabolism	5	4	5	4	0.0384928
	COG2885	Outer membrane protein OmpA and related peptidoglycan-associated (lipo)proteins	Cell wall/membrane/envelope biogenesis	57	12	58	13	0.0372945
	COG2509	Uncharacterized FAD-dependent dehydrogenase	General function prediction only	4	4	4	4	0.0344286
	COG1668	ABC-type Na+ efflux pump, permease component	Energy production and conversion	4	4	4	4	0.0344286
	COG3245	Cytochrome c5	Energy production and conversion	4	4	4	3	0.0344286
	COG4209	ABC-type polysaccharide transport system, permease component	Carbohydrate transport and metabolism	4	3	4	1	0.0344286
	COG5424	Pyrroloquinoline quinone (PQQ) biosynthesis protein C	Coenzyme transport and metabolism	4	3	4	4	0.0344286
	COG4726	Tfp pilus assembly protein PilX	Cell motility	4	3	4	3	0.0344286
	COG3484	Predicted proteasome-type protease	Posttranslational modification, protein turnover, chaperones	4	4	4	4	0.0344286
	COG4297	Uncharacterized protein YjlB	Function unknown	4	4	4	4	0.0344286
	COG4538	Uncharacterized protein	Function unknown	4	4	4	4	0.0344286
	COG1639	HD-like signal output (HDOD) domain, no enzymatic activity	Signal transduction mechanisms	4	2	4	3	0.0344286
	COG1993	PII-like signaling protein	Signal transduction mechanisms	4	4	4	4	0.0344286
	COG2374	Predicted extracellular nuclease	General function prediction only	4	2	4	4	0.0344286
	COG3043	Nitrate reductase cytochrome c-type subunit	Energy production and conversion	3	3	3	3	0.0298157
	COG4555	ABC-type Na+ transport system, ATPase component NatA	Energy production and conversion	3	3	3	3	0.0298157
	COG3957	Phosphoketolase	Carbohydrate transport and metabolism	3	3	3	3	0.0298157
	COG3345	Alpha-galactosidase	Carbohydrate transport and metabolism	3	2	3	2	0.0298157
	COG4281	Acyl-CoA-binding protein	Lipid transport and metabolism	3	3	3	3	0.0298157
	COG0230	Ribosomal protein L34	Translation, ribosomal structure and biogenesis	3	3	3	3	0.0298157
	COG1112	Superfamily I DNA and/or RNA helicase	Replication, recombination and repair	3	3	3	3	0.0298157
	COG3424	Predicted naringenin-chalcone synthase	Secondary metabolites biosynthesis, transport and catabolism	3	2	3	3	0.0298157
	COG2521	Predicted archaeal methyltransferase	General function prediction only	3	3	3	3	0.0298157
	COG1916	Pheromone shutdown protein TraB, contains GTxH motif (function unknown)	Function unknown	3	3	3	3	0.0298157
	COG4340	Uncharacterized protein	Function unknown	3	3	3	3	0.0298157
	COG3439	Uncharacterized conserved protein, DUF302 family	Function unknown	3	2	3	2	0.0298157
	COG2202	PAS domain	Signal transduction mechanisms	3	3	3	3	0.0298157
	COG4096	Type I site-specific restriction endonuclease, part of a restriction-modification system	Defense mechanisms	3	3	3	2	0.0298157
	COG3415	Transposase	Mobilome: prophages, transposons	3	3	3	2	0.0298157
	COG3910	Predicted ATPase	General function prediction only	3	3	3	3	0.0298157
	COG4359	2-hydroxy-3-keto-5-methylthiopentenyl-1-phosphate phosphatase (methionine salvage)	Amino acid transport and metabolism	3	3	3	3	0.0298157
	COG0697	Permease of the drug/metabolite transporter (DMT) superfamily	Amino acid transport and metabolism	51	12	52	13	0.0250045
	COG5557	Ni/Fe-hydrogenase 2 integral membrane subunit HybB	Energy production and conversion	2	2	2	2	0.0243442
	COG5042	Purine nucleoside permease	Nucleotide transport and metabolism	2	2	2	2	0.0243442
	COG4502	5'(3')-deoxyribonucleotidase	Nucleotide transport and metabolism	2	1	2	2	0.0243442
	COG4130	Predicted sugar epimerase, xylose isomerase-like family	Carbohydrate transport and metabolism	2	2	2	2	0.0243442
	COG1384	Lysyl-tRNA synthetase, class I	Translation, ribosomal structure and biogenesis	2	2	2	2	0.0243442
	COG1899	Deoxyhypusine synthase	Translation, ribosomal structure and biogenesis	2	2	2	2	0.0243442
	COG2143	Thioredoxin-related protein	Posttranslational modification, protein turnover, chaperones	2	2	2	1	0.0243442
	COG2836	Sulfite exporter TauE/SafE	Inorganic ion transport and metabolism	2	2	2	2	0.0243442
	COG3002	Uncharacterized conserved protein YbcC, UPF0753/DUF2309 family	Function unknown	2	2	2	1	0.0243442
	COG3798	Uncharacterized protein	Function unknown	2	2	2	1	0.0243442
	COG3918	Uncharacterized membrane protein	Function unknown	2	2	2	2	0.0243442
	COG4318	Uncharacterized protein	Function unknown	2	2	2	2	0.0243442
	COG4737	Uncharacterized protein	Function unknown	2	2	2	2	0.0243442
	COG5642	Uncharacterized conserved protein, DUF2384 family	Function unknown	2	2	2	2	0.0243442
	COG3762	Uncharacterized membrane protein	Function unknown	2	2	2	2	0.0243442
	COG3291	PKD repeat	Function unknown	2	2	2	1	0.0243442
	COG4423	Uncharacterized protein	Function unknown	2	2	2	1	0.0243442
	COG5473	Uncharacterized membrane protein	Function unknown	2	2	2	1	0.0243442
	COG2257	Type III secretion system substrate exporter, FlhB-like	Intracellular trafficking, secretion, and vesicular transport	2	2	2	2	0.0243442
	COG4373	Mu-like prophage FluMu protein gp28	Mobilome: prophages, transposons	2	2	2	2	0.0243442
	COG1636	Predicted ATPase, Adenine nucleotide alpha hydrolases (AANH) superfamily	General function prediction only	2	2	2	2	0.0243442
	COG2144	Selenophosphate synthetase-related protein	General function prediction only	2	2	2	2	0.0243442
	COG2516	Biotin synthase-related protein, radical SAM superfamily	General function prediction only	2	2	2	2	0.0243442
	COG4285	Uncharacterized conserved protein , conains N-terminal glutamine amidotransferase (GATase1)-like domain	General function prediction only	2	2	2	2	0.0243442
	COG4551	Predicted protein tyrosine phosphatase	General function prediction only	2	2	2	2	0.0243442
	COG1259	Bifunctional DNase/RNase	General function prediction only	2	2	2	2	0.0243442
	COG1331	Uncharacterized conserved protein YyaL, SSP411 family, contains thoiredoxin and six-hairpin glycosidase-like domains	General function prediction only	2	2	2	2	0.0243442
	COG1712	Predicted dinucleotide-utilizing enzyme	General function prediction only	2	2	2	1	0.0243442
	COG1735	Predicted metal-dependent hydrolase, phosphotriesterase family	General function prediction only	2	1	2	2	0.0243442
	COG1333	Cytochrome c biogenesis protein ResB	Energy production and conversion	1	1	1	1	0.0172137
	COG0618	nanoRNase/pAp phosphatase, hydrolyzes c-di-AMP and oligoRNAs	Nucleotide transport and metabolism	1	1	1	1	0.0172137
	COG2131	Deoxycytidylate deaminase	Nucleotide transport and metabolism	1	1	1	1	0.0172137
	COG4632	Exopolysaccharide biosynthesis protein related to N-acetylglucosamine-1-phosphodiester alpha-N-acety...	Carbohydrate transport and metabolism	1	1	1	1	0.0172137
	COG5590	Ubiquinone biosynthesis protein COQ9	Coenzyme transport and metabolism	1	1	1	1	0.0172137
	COG0214	Pyridoxal biosynthesis lyase PdxS	Coenzyme transport and metabolism	1	1	1	1	0.0172137
	COG0311	Glutamine amidotransferase PdxT (pyridoxal biosynthesis)	Coenzyme transport and metabolism	1	1	1	1	0.0172137
	COG1478	F420-0:Gamma-glutamyl ligase (F420 biosynthesis)	Coenzyme transport and metabolism	1	1	1	1	0.0172137
	COG1809	Phosphosulfolactate synthase, CoM biosynthesis protein A	Coenzyme transport and metabolism	1	1	1	1	0.0172137
	COG1912	S-adenosylmethionine hydrolase (SAM-hydroxide adenosyltransferase)	Coenzyme transport and metabolism	1	1	1	1	0.0172137
	COG1920	2-phospho-L-lactate guanylyltransferase, coenzyme F420 biosynthesis enzyme, CobY/MobA/RfbA family	Coenzyme transport and metabolism	1	1	1	1	0.0172137
	COG5398	Heme oxygenase	Coenzyme transport and metabolism	1	1	1	1	0.0172137
	COG2519	tRNA A58 N-methylase Trm61	Translation, ribosomal structure and biogenesis	1	1	1	1	0.0172137
	COG5450	Transcription regulator of the Arc/MetJ class	Transcription	1	1	1	1	0.0172137
	COG1481	DNA-binding transcriptional regulator WhiA, involved in cell division	Transcription	1	1	1	1	0.0172137
	COG1193	dsDNA-specific endonuclease/ATPase MutS2	Replication, recombination and repair	1	1	1	1	0.0172137
	COG1637	Endonuclease NucS, RecB family	Replication, recombination and repair	1	1	1	1	0.0172137
	COG4424	LPS sulfotransferase NodH	Cell wall/membrane/envelope biogenesis	1	1	1	1	0.0172137
	COG2815	PASTA domain, binds beta-lactams	Cell wall/membrane/envelope biogenesis	1	1	1	1	0.0172137
	COG2738	Zn-dependent membrane protease YugP	Posttranslational modification, protein turnover, chaperones	1	1	1	1	0.0172137
	COG3253	Chlorite dismutase	Inorganic ion transport and metabolism	1	1	1	1	0.0172137
	COG4548	Nitric oxide reductase activation protein	Inorganic ion transport and metabolism	1	1	1	1	0.0172137
	COG3174	Uncharacterized membrane protein, DUF4010 family	Function unknown	1	1	1	1	0.0172137
	COG3472	Uncharacterized protein	Function unknown	1	1	1	1	0.0172137
	COG4701	Uncharacterized protein	Function unknown	1	1	1	1	0.0172137
	COG0011	Uncharacterized conserved protein YqgV, UPF0045/DUF77 family	Function unknown	1	1	1	1	0.0172137
	COG1507	Uncharacterized protein	Function unknown	1	1	1	1	0.0172137
	COG2322	Uncharacterized membrane protein YozB, DUF420 family	Function unknown	1	1	1	1	0.0172137
	COG3198	Uncharacterized protein	Function unknown	1	1	1	1	0.0172137
	COG3361	Uncharacterized protein YqjF, DUF2071 family	Function unknown	1	1	1	1	0.0172137
	COG3369	Uncharacterized protein, contains Zn-finger domain of CDGSH type	Function unknown	1	1	1	1	0.0172137
	COG3506	Regulation of enolase protein 1 (function unknown), concanavalin A-like superfamily	Function unknown	1	1	1	1	0.0172137
	COG3551	Uncharacterized protein	Function unknown	1	1	1	1	0.0172137
	COG3586	Predicted transport protein	Function unknown	1	1	1	1	0.0172137
	COG4200	Uncharacterized protein	Function unknown	1	1	1	1	0.0172137
	COG4243	Uncharacterized membrane protein	Function unknown	1	1	1	1	0.0172137
	COG4365	Uncharacterized protein YllA, UPF0747 family	Function unknown	1	1	1	1	0.0172137
	COG4487	Uncharacterized protein	Function unknown	1	1	1	1	0.0172137
	COG4748	Uncharacterized protein	Function unknown	1	1	1	1	0.0172137
	COG4861	Uncharacterized protein	Function unknown	1	1	1	1	0.0172137
	COG4895	Uncharacterized protein YwbE	Function unknown	1	1	1	1	0.0172137
	COG4924	Uncharacterized protein	Function unknown	1	1	1	1	0.0172137
	COG5472	Predicted small integral membrane protein	Function unknown	1	1	1	1	0.0172137
	COG5586	Uncharacterized protein	Function unknown	1	1	1	1	0.0172137
	COG5212	cAMP phosphodiesterase	Signal transduction mechanisms	1	1	1	1	0.0172137
	COG1624	Diadenylate cyclase (c-di-AMP synthetase), DisA_N domain	Signal transduction mechanisms	1	1	1	1	0.0172137
	COG1774	Cell fate regulator YaaT, PSP1 superfamily (controls sporulation, competence, biofilm development)	Signal transduction mechanisms	1	1	1	1	0.0172137
	COG3480	Predicted secreted protein containing a PDZ domain	Signal transduction mechanisms	1	1	1	1	0.0172137
	COG3559	Putative exporter of polyketide antibiotics	Intracellular trafficking, secretion, and vesicular transport	1	1	1	1	0.0172137
	COG2253	Predicted nucleotidyltransferase component of viral defense system	Defense mechanisms	1	1	1	1	0.0172137
	COG2849	Antitoxin component YwqK of the YwqJK toxin-antitoxin module	Defense mechanisms	1	1	1	1	0.0172137
	COG4118	Antitoxin component of toxin-antitoxin stability system, DNA-binding transcriptional repressor	Defense mechanisms	1	1	1	1	0.0172137
	COG4257	Streptogramin lyase	Defense mechanisms	1	1	1	1	0.0172137
	COG5340	Transcriptional regulator, predicted component of viral defense system	Defense mechanisms	1	1	1	1	0.0172137
	COG1100	GTPase SAR1 family domain	General function prediction only	1	1	1	1	0.0172137
	COG5606	Predicted DNA-binding protein, XRE-type HTH domain	General function prediction only	1	1	1	1	0.0172137
	COG1078	HD superfamily phosphohydrolase	General function prediction only	1	1	1	1	0.0172137
	COG1106	ATPase/GTPase, AAA15 family	General function prediction only	1	1	1	1	0.0172137
	COG1480	Membrane-associated HD superfamily phosphohydrolase	General function prediction only	1	1	1	1	0.0172137
	COG1719	Predicted hydrocarbon binding protein, contains 4VR domain	General function prediction only	1	1	1	1	0.0172137
	COG1837	Predicted RNA-binding protein YlqC, contains KH domain, UPF0109 family	General function prediction only	1	1	1	1	0.0172137
	COG1847	Predicted RNA-binding protein Jag, conains KH and R3H domains	General function prediction only	1	1	1	1	0.0172137
	COG1978	Predicted RNase H-related nuclease YkuK, DUF458 family	General function prediction only	1	1	1	1	0.0172137
	COG2996	Predicted RNA-binding protein, contains S1 domains, virulence factor B family	General function prediction only	1	1	1	1	0.0172137
	COG4276	Ligand-binding SRPBCC domain	General function prediction only	1	1	1	1	0.0172137
	COG4821	Uncharacterized protein, contains SIS (Sugar ISomerase) phosphosugar binding domain	General function prediction only	1	1	1	1	0.0172137
	COG4889	Predicted helicase	General function prediction only	1	1	1	1	0.0172137
	COG4892	Predicted heme/steroid binding protein	General function prediction only	1	1	1	1	0.0172137
	COG4980	Gas vesicle protein	General function prediction only	1	1	1	1	0.0172137
	COG1362	Aspartyl aminopeptidase	Amino acid transport and metabolism	1	1	1	1	0.0172137
	COG2876	3-deoxy-D-arabino-heptulosonate 7-phosphate (DAHP) synthase	Amino acid transport and metabolism	1	1	1	1	0.0172137
	COG3968	Glutamine synthetase type III	Amino acid transport and metabolism	1	1	1	1	0.0172137
	COG0388	Predicted amidohydrolase	General function prediction only	45	12	46	14	0.0112812
	COG1335	Nicotinamidase-related amidase	Coenzyme transport and metabolism	81	11	83	14	-0.000310213
	COG1670	Protein N-acetyltransferase, RimJ/RimL family	Translation, ribosomal structure and biogenesis	120	12	123	14	-0.00272805
	COG1741	Redox-sensitive bicupin YhaK, pirin superfamily	General function prediction only	39	12	40	14	-0.00433348
	COG1301	Na+/H+-dicarboxylate symporter	Energy production and conversion	37	12	38	13	-0.0100717
	COG0456	Ribosomal protein S18 acetylase RimI and related acetyltransferases	Translation, ribosomal structure and biogenesis	102	12	105	14	-0.033446
	COG0156	7-keto-8-aminopelargonate synthetase or related enzyme	Coenzyme transport and metabolism	29	11	30	13	-0.0367169
	COG0652	Peptidyl-prolyl cis-trans isomerase (rotamase) - cyclophilin family	Posttranslational modification, protein turnover, chaperones	29	12	30	14	-0.0367169
	COG0480	Translation elongation factor EF-G, a GTPase	Translation, ribosomal structure and biogenesis	25	12	26	14	-0.0531291
	COG0793	C-terminal processing protease CtpA/Prc, contains a PDZ domain	Posttranslational modification, protein turnover, chaperones	24	12	25	13	-0.0576805
	COG0740	ATP-dependent protease ClpP, protease subunit	Posttranslational modification, protein turnover, chaperones	23	12	24	14	-0.0624462
	COG0111	Phosphoglycerate dehydrogenase or related dehydrogenase	Coenzyme transport and metabolism	54	12	56	14	-0.0630857
	COG1682	ABC-type polysaccharide/polyol phosphate export permease	Carbohydrate transport and metabolism	21	12	22	13	-0.0727111
	COG0494	8-oxo-dGTP pyrophosphatase MutT and related house-cleaning NTP pyrophosphohydrolases, NUDIX family	Defense mechanisms	50	12	52	14	-0.0751571
	COG0382	4-hydroxybenzoate polyprenyltransferase	Coenzyme transport and metabolism	20	12	21	14	-0.0782653
	COG0643	Chemotaxis protein histidine kinase CheA	Cell motility	19	10	20	12	-0.0841451
	COG0229	Peptide methionine sulfoxide reductase MsrB	Posttranslational modification, protein turnover, chaperones	19	12	20	14	-0.0841451
	COG1252	NADH dehydrogenase, FAD-containing subunit	Energy production and conversion	18	12	19	13	-0.0903913
	COG0788	Formyltetrahydrofolate hydrolase	Nucleotide transport and metabolism	17	11	18	14	-0.0970526
	COG0661	Predicted unusual protein kinase regulating ubiquinone biosynthesis, AarF/ABC1/UbiB family	Coenzyme transport and metabolism	17	11	18	13	-0.0970526
	COG2908	UDP-2,3-diacylglucosamine pyrophosphatase LpxH	Cell wall/membrane/envelope biogenesis	16	10	17	13	-0.104188
	COG0840	Methyl-accepting chemotaxis protein	Cell motility	163	10	169	11	-0.107733
	COG0325	Uncharacterized pyridoxal phosphate-containing protein, affects Ilv metabolism, UPF0001 family	General function prediction only	14	12	15	14	-0.120181
	COG0045	Succinyl-CoA synthetase, beta subunit	Energy production and conversion	14	12	15	14	-0.120181
	COG0259	Pyridoxine/pyridoxamine 5'-phosphate oxidase	Coenzyme transport and metabolism	14	12	15	13	-0.120181
	COG0143	Methionyl-tRNA synthetase	Translation, ribosomal structure and biogenesis	14	12	15	14	-0.120181
	COG0313	16S rRNA C1402 (ribose-2'-O) methylase RsmI	Translation, ribosomal structure and biogenesis	14	11	15	14	-0.120181
	COG1088	dTDP-D-glucose 4,6-dehydratase	Cell wall/membrane/envelope biogenesis	14	10	15	13	-0.120181
	COG0155	Sulfite reductase, beta subunit (hemoprotein)	Inorganic ion transport and metabolism	14	10	15	13	-0.120181
	COG0458	Carbamoylphosphate synthase large subunit	Amino acid transport and metabolism	14	12	15	14	-0.120181
	COG0462	Phosphoribosylpyrophosphate synthetase	Amino acid transport and metabolism	14	12	15	14	-0.120181
	COG1932	Phosphoserine aminotransferase	Amino acid transport and metabolism	14	11	15	14	-0.120181
	COG0002	N-acetyl-gamma-glutamylphosphate reductase	Amino acid transport and metabolism	14	12	15	14	-0.120181
	COG1502	Phosphatidylserine/phosphatidylglycerophosphate/cardiolipin synthase or related enzyme	Lipid transport and metabolism	37	10	39	13	-0.123373
	COG1126	ABC-type polar amino acid transport system, ATPase component	Amino acid transport and metabolism	91	9	95	9	-0.127445
	COG3125	Heme/copper-type cytochrome/quinol oxidase, subunit 4	Energy production and conversion	13	10	14	12	-0.129237
	COG0356	FoF1-type ATP synthase, membrane subunit a	Energy production and conversion	13	12	14	13	-0.129237
	COG0039	Malate/lactate dehydrogenase	Energy production and conversion	13	12	14	13	-0.129237
	COG0166	Glucose-6-phosphate isomerase	Carbohydrate transport and metabolism	13	12	14	13	-0.129237
	COG0320	Lipoate synthase	Coenzyme transport and metabolism	13	12	14	14	-0.129237
	COG1154	Deoxyxylulose-5-phosphate synthase	Coenzyme transport and metabolism	13	12	14	14	-0.129237
	COG0413	Ketopantoate hydroxymethyltransferase	Coenzyme transport and metabolism	13	10	14	14	-0.129237
	COG0294	Dihydropteroate synthase	Coenzyme transport and metabolism	13	12	14	13	-0.129237
	COG0020	Undecaprenyl pyrophosphate synthase	Lipid transport and metabolism	13	12	14	13	-0.129237
	COG0199	Ribosomal protein S14	Translation, ribosomal structure and biogenesis	13	12	14	14	-0.129237
	COG0238	Ribosomal protein S18	Translation, ribosomal structure and biogenesis	13	12	14	14	-0.129237
	COG0357	16S rRNA G527 N7-methylase RsmG (former glucose-inhibited division protein B)	Translation, ribosomal structure and biogenesis	13	12	14	14	-0.129237
	COG0820	Adenine C2-methylase RlmN of 23S rRNA A2503 and tRNA A37	Translation, ribosomal structure and biogenesis	13	12	14	14	-0.129237
	COG1825	Ribosomal protein L25 (general stress protein Ctc)	Translation, ribosomal structure and biogenesis	13	12	14	14	-0.129237
	COG0101	tRNA U38,U39,U40 pseudouridine synthase TruA	Translation, ribosomal structure and biogenesis	13	12	14	13	-0.129237
	COG1158	Transcription termination factor Rho	Transcription	13	12	14	14	-0.129237
	COG0557	Exoribonuclease R	Transcription	13	11	14	14	-0.129237
	COG0122	3-methyladenine DNA glycosylase/8-oxoguanine DNA glycosylase	Replication, recombination and repair	13	11	14	13	-0.129237
	COG0358	DNA primase (bacterial type)	Replication, recombination and repair	13	12	14	14	-0.129237
	COG2151	Metal-sulfur cluster biosynthetic enzyme	Posttranslational modification, protein turnover, chaperones	13	11	14	11	-0.129237
	COG2220	L-ascorbate metabolism protein UlaG, beta-lactamase superfamily	Carbohydrate transport and metabolism	35	11	37	14	-0.132491
	COG1064	D-arabinose 1-dehydrogenase, Zn-dependent alcohol dehydrogenase family	Carbohydrate transport and metabolism	34	12	36	14	-0.13728
	COG0718	Conserved DNA-binding protein YbaB (function unknown)	General function prediction only	12	12	13	13	-0.139175
	COG1160	Predicted GTPases	General function prediction only	12	12	13	13	-0.139175
	COG2910	Putative NADH-flavin reductase	General function prediction only	12	8	13	7	-0.139175
	COG2009	Succinate dehydrogenase/fumarate reductase, cytochrome b subunit	Energy production and conversion	12	11	13	13	-0.139175
	COG0114	Fumarate hydratase class II	Energy production and conversion	12	12	13	13	-0.139175
	COG0240	Glycerol-3-phosphate dehydrogenase	Energy production and conversion	12	12	13	13	-0.139175
	COG0785	Cytochrome c biogenesis protein CcdA	Energy production and conversion	12	10	13	11	-0.139175
	COG0046	Phosphoribosylformylglycinamidine (FGAM) synthase, synthetase domain	Nucleotide transport and metabolism	12	12	13	13	-0.139175
	COG0150	Phosphoribosylaminoimidazole (AIR) synthetase	Nucleotide transport and metabolism	12	12	13	13	-0.139175
	COG0151	Phosphoribosylamine-glycine ligase	Nucleotide transport and metabolism	12	12	13	13	-0.139175
	COG0194	Guanylate kinase	Nucleotide transport and metabolism	12	12	13	13	-0.139175
	COG0717	Deoxycytidine triphosphate deaminase	Nucleotide transport and metabolism	12	12	13	13	-0.139175
	COG0746	Molybdopterin-guanine dinucleotide biosynthesis protein A	Coenzyme transport and metabolism	12	12	13	12	-0.139175
	COG0196	FAD synthase	Coenzyme transport and metabolism	12	12	13	13	-0.139175
	COG0237	Dephospho-CoA kinase	Coenzyme transport and metabolism	12	12	13	13	-0.139175
	COG0340	Biotin-(acetyl-CoA carboxylase) ligase	Coenzyme transport and metabolism	12	12	13	13	-0.139175
	COG1947	4-diphosphocytidyl-2C-methyl-D-erythritol kinase	Lipid transport and metabolism	12	12	13	13	-0.139175
	COG0333	Ribosomal protein L32	Translation, ribosomal structure and biogenesis	12	12	13	13	-0.139175
	COG0779	Ribosome maturation factor RimP	Translation, ribosomal structure and biogenesis	12	12	13	13	-0.139175
	COG0809	S-adenosylmethionine:tRNA-ribosyltransferase-isomerase (queuine synthetase)	Translation, ribosomal structure and biogenesis	12	12	13	13	-0.139175
	COG0012	Ribosome-binding ATPase YchF, GTP1/OBG family	Translation, ribosomal structure and biogenesis	12	12	13	13	-0.139175
	COG0018	Arginyl-tRNA synthetase	Translation, ribosomal structure and biogenesis	12	12	13	13	-0.139175
	COG0060	Isoleucyl-tRNA synthetase	Translation, ribosomal structure and biogenesis	12	12	13	13	-0.139175
	COG0124	Histidyl-tRNA synthetase	Translation, ribosomal structure and biogenesis	12	12	13	13	-0.139175
	COG0193	Peptidyl-tRNA hydrolase	Translation, ribosomal structure and biogenesis	12	12	13	13	-0.139175
	COG0233	Ribosome recycling factor	Translation, ribosomal structure and biogenesis	12	12	13	13	-0.139175
	COG0291	Ribosomal protein L35	Translation, ribosomal structure and biogenesis	12	12	13	13	-0.139175
	COG0292	Ribosomal protein L20	Translation, ribosomal structure and biogenesis	12	12	13	13	-0.139175
	COG0335	Ribosomal protein L19	Translation, ribosomal structure and biogenesis	12	12	13	13	-0.139175
	COG0336	tRNA G37 N-methylase TrmD	Translation, ribosomal structure and biogenesis	12	12	13	13	-0.139175
	COG0441	Threonyl-tRNA synthetase	Translation, ribosomal structure and biogenesis	12	12	13	13	-0.139175
	COG0799	Ribosomal silencing factor RsfS, regulates association of 30S and 50S subunits	Translation, ribosomal structure and biogenesis	12	12	13	13	-0.139175
	COG0806	Ribosomal 30S subunit maturation factor RimM, required for 16S rRNA processing	Translation, ribosomal structure and biogenesis	12	12	13	13	-0.139175
	COG2262	50S ribosomal subunit-associated GTPase HflX	Translation, ribosomal structure and biogenesis	12	12	13	13	-0.139175
	COG0758	Predicted Rossmann fold nucleotide-binding protein DprA/Smf involved in DNA uptake	Replication, recombination and repair	12	12	13	13	-0.139175
	COG1200	RecG-like helicase	Replication, recombination and repair	12	12	13	13	-0.139175
	COG2812	DNA polymerase III, gamma/tau subunits	Replication, recombination and repair	12	12	13	13	-0.139175
	COG0771	UDP-N-acetylmuramoylalanine-D-glutamate ligase	Cell wall/membrane/envelope biogenesis	12	12	13	13	-0.139175
	COG2060	K+-transporting ATPase, A chain	Inorganic ion transport and metabolism	12	12	13	13	-0.139175
	COG3142	Copper homeostasis protein CutC	Inorganic ion transport and metabolism	12	11	13	12	-0.139175
	COG1217	Predicted membrane GTPase involved in stress response	Signal transduction mechanisms	12	12	13	13	-0.139175
	COG0541	Signal recognition particle GTPase	Intracellular trafficking, secretion, and vesicular transport	12	12	13	13	-0.139175
	COG0552	Signal recognition particle GTPase	Intracellular trafficking, secretion, and vesicular transport	12	12	13	13	-0.139175
	COG0367	Asparagine synthetase B (glutamine-hydrolyzing)	Amino acid transport and metabolism	12	6	13	11	-0.139175
	COG0014	Gamma-glutamyl phosphate reductase	Amino acid transport and metabolism	12	12	13	13	-0.139175
	COG0118	Imidazoleglycerol phosphate synthase glutamine amidotransferase subunit HisH	Amino acid transport and metabolism	12	12	13	13	-0.139175
	COG0133	Tryptophan synthase beta chain	Amino acid transport and metabolism	12	12	13	13	-0.139175
	COG0137	Argininosuccinate synthase	Amino acid transport and metabolism	12	12	13	13	-0.139175
	COG0139	Phosphoribosyl-AMP cyclohydrolase	Amino acid transport and metabolism	12	12	13	13	-0.139175
	COG0509	Glycine cleavage system H protein (lipoate-binding)	Amino acid transport and metabolism	12	12	13	13	-0.139175
	COG1003	Glycine cleavage system protein P (pyridoxal-binding), C-terminal domain	Amino acid transport and metabolism	12	12	13	13	-0.139175
	COG1054	Predicted sulfurtransferase	General function prediction only	11	11	12	12	-0.150175
	COG2373	Uncharacterized conserved protein YfaS, alpha-2-macroglobulin family	General function prediction only	11	10	12	12	-0.150175
	COG2919	Cell division protein FtsB	Cell cycle control, cell division, chromosome partitioning	11	11	12	12	-0.150175
	COG0035	Uracil phosphoribosyltransferase	Nucleotide transport and metabolism	11	11	12	12	-0.150175
	COG0232	dGTP triphosphohydrolase	Nucleotide transport and metabolism	11	9	12	12	-0.150175
	COG0502	Biotin synthase or related enzyme	Coenzyme transport and metabolism	11	11	12	12	-0.150175
	COG0854	Pyridoxine 5'-phosphate synthase PdxJ	Coenzyme transport and metabolism	11	11	12	12	-0.150175
	COG1092	23S rRNA G2069 N7-methylase RlmK or C1962 C5-methylase RlmI	Translation, ribosomal structure and biogenesis	11	11	12	12	-0.150175
	COG0173	Aspartyl-tRNA synthetase	Translation, ribosomal structure and biogenesis	11	11	12	12	-0.150175
	COG0445	tRNA U34 5-carboxymethylaminomethyl modifying enzyme MnmG/GidA	Translation, ribosomal structure and biogenesis	11	11	12	12	-0.150175
	COG0486	tRNA U34 5-carboxymethylaminomethyl modifying GTPase MnmE/TrmE	Translation, ribosomal structure and biogenesis	11	11	12	12	-0.150175
	COG1188	Ribosomal 50S subunit-recycling heat shock protein, contains S4 domain	Translation, ribosomal structure and biogenesis	11	11	12	12	-0.150175
	COG1576	23S rRNA pseudoU1915 N3-methylase RlmH	Translation, ribosomal structure and biogenesis	11	11	12	12	-0.150175
	COG1678	Putative transcriptional regulator, AlgH/UPF0301 family	Transcription	11	11	12	12	-0.150175
	COG1758	DNA-directed RNA polymerase, subunit K/omega	Transcription	11	11	12	12	-0.150175
	COG0249	DNA mismatch repair ATPase MutS	Replication, recombination and repair	11	11	12	12	-0.150175
	COG0608	Single-stranded DNA-specific exonuclease, DHH superfamily, may be involved in archaeal DNA replication intiation	Replication, recombination and repair	11	11	12	12	-0.150175
	COG0774	UDP-3-O-acyl-N-acetylglucosamine deacetylase	Cell wall/membrane/envelope biogenesis	11	11	12	12	-0.150175
	COG1043	Acyl-[acyl carrier protein]--UDP-N-acetylglucosamine O-acyltransferase	Cell wall/membrane/envelope biogenesis	11	11	12	12	-0.150175
	COG1044	UDP-3-O-[3-hydroxymyristoyl] glucosamine N-acyltransferase	Cell wall/membrane/envelope biogenesis	11	11	12	12	-0.150175
	COG1207	Bifunctional protein GlmU, N-acetylglucosamine-1-phosphate-uridyltransferase/glucosamine-1-phosphate-acetyltransferase	Cell wall/membrane/envelope biogenesis	11	11	12	12	-0.150175
	COG1519	3-deoxy-D-manno-octulosonic-acid transferase	Cell wall/membrane/envelope biogenesis	11	11	12	12	-0.150175
	COG4105	Outer membrane protein assembly factor BamD, BamD/ComL family	Cell wall/membrane/envelope biogenesis	11	11	12	12	-0.150175
	COG0815	Apolipoprotein N-acyltransferase	Cell wall/membrane/envelope biogenesis	11	10	12	12	-0.150175
	COG1391	Glutamine synthetase adenylyltransferase	Posttranslational modification, protein turnover, chaperones	11	11	12	12	-0.150175
	COG1923	sRNA-binding regulator protein Hfq	Signal transduction mechanisms	11	10	12	12	-0.150175
	COG1952	Preprotein translocase subunit SecB	Intracellular trafficking, secretion, and vesicular transport	11	10	12	12	-0.150175
	COG1729	Periplasmic TolA-binding protein (function unknown)	General function prediction only	10	9	11	11	-0.162475
	COG5476	Microcystin degradation protein MlrC, contains DUF1485 domain	General function prediction only	10	5	11	4	-0.162475
	COG0355	FoF1-type ATP synthase, epsilon subunit	Energy production and conversion	10	10	11	10	-0.162475
	COG4230	Delta 1-pyrroline-5-carboxylate dehydrogenase	Amino acid transport and metabolism	10	10	11	11	-0.162475
	COG3265	Gluconate kinase	Carbohydrate transport and metabolism	10	8	11	11	-0.162475
	COG0751	Glycyl-tRNA synthetase, beta subunit	Translation, ribosomal structure and biogenesis	10	10	11	11	-0.162475
	COG1281	Redox-regulated molecular chaperone, HSP33 family	Posttranslational modification, protein turnover, chaperones	10	10	11	11	-0.162475
	COG3533	Uncharacterized conserved protein, DUF1680 family	Function unknown	10	4	11	5	-0.162475
	COG5343	Anti-sigma-K factor RskA	Signal transduction mechanisms	10	7	11	10	-0.162475
	COG2911	Autotransporter translocation and assembly factor TamB	Intracellular trafficking, secretion, and vesicular transport	10	10	11	11	-0.162475
	COG0142	Geranylgeranyl pyrophosphate synthase	Coenzyme transport and metabolism	29	12	31	14	-0.16399
	COG4771	Outer membrane receptor for ferrienterochelin and colicins	Inorganic ion transport and metabolism	51	5	54	12	-0.168165
	COG0443	Molecular chaperone DnaK (HSP70)	Posttranslational modification, protein turnover, chaperones	28	12	30	14	-0.169989
	COG1124	ABC-type dipeptide/oligopeptide/nickel transport system, ATPase component	Amino acid transport and metabolism	9	5	10	9	-0.176395
	COG0850	Septum formation inhibitor MinC	Cell cycle control, cell division, chromosome partitioning	9	9	10	10	-0.176395
	COG0297	Glycogen synthase	Carbohydrate transport and metabolism	9	8	10	10	-0.176395
	COG2376	Dihydroxyacetone kinase	Carbohydrate transport and metabolism	9	5	10	8	-0.176395
	COG0507	ATP-dependent exoDNAse (exonuclease V), alpha subunit, helicase superfamily I	Replication, recombination and repair	9	8	10	10	-0.176395
	COG2808	Predicted FMN-binding regulatory protein PaiB	Signal transduction mechanisms	9	9	10	7	-0.176395
	COG0635	Coproporphyrinogen III oxidase or related Fe-S oxidoreductase	Coenzyme transport and metabolism	25	12	27	13	-0.189653
	COG0538	Isocitrate dehydrogenase	Energy production and conversion	8	8	9	9	-0.192386
	COG2989	Murein L,D-transpeptidase YcbB/YkuD	Cell wall/membrane/envelope biogenesis	8	4	9	9	-0.192386
	COG0569	Trk K+ transport system, NAD-binding component	Inorganic ion transport and metabolism	8	6	9	9	-0.192386
	COG3108	Uncharacterized conserved protein YcbK, DUF882 family	Function unknown	8	4	9	8	-0.192386
	COG3189	Uncharacterized conserved protein YeaO, DUF488 family	Function unknown	8	8	9	9	-0.192386
	COG1893	Ketopantoate reductase	Coenzyme transport and metabolism	24	8	26	11	-0.19685
	COG0188	DNA gyrase/topoisomerase IV, subunit A	Replication, recombination and repair	24	12	26	13	-0.19685
	COG0288	Carbonic anhydrase	Inorganic ion transport and metabolism	24	11	26	14	-0.19685
	COG4303	Ethanolamine ammonia-lyase, large subunit	Amino acid transport and metabolism	7	7	8	8	-0.211094
	COG3313	Predicted Fe-S protein YdhL, DUF1289 family	General function prediction only	7	5	8	8	-0.211094
	COG1797	Cobyrinic acid a,c-diamide synthase	Coenzyme transport and metabolism	7	7	8	8	-0.211094
	COG2964	Predicted transcriptional regulator YheO, contains PAS and DNA-binding HTH domains	Transcription	7	4	8	8	-0.211094
	COG3655	DNA-binding transcriptional regulator, XRE family	Transcription	7	7	8	5	-0.211094
	COG2170	Gamma-glutamyl:cysteine ligase YbdK, ATP-grasp superfamily	Posttranslational modification, protein turnover, chaperones	7	5	8	8	-0.211094
	COG3454	Alpha-D-ribose 1-methylphosphonate 5-triphosphate diphosphatase PhnM	Inorganic ion transport and metabolism	7	7	8	8	-0.211094
	COG3638	ABC-type phosphate/phosphonate transport system, ATPase component	Inorganic ion transport and metabolism	7	6	8	8	-0.211094
	COG3703	Cation transport regulator ChaC	Inorganic ion transport and metabolism	7	6	8	8	-0.211094
	COG3132	Uncharacterized conserved protein YceH, UPF0502 family	Function unknown	7	7	8	8	-0.211094
	COG0424	Predicted house-cleaning NTP pyrophosphatase, Maf/HAM1 superfamily	Secondary metabolites biosynthesis, transport and catabolism	22	12	24	13	-0.212406
	COG2916	DNA-binding protein H-NS	Transcription	20	5	22	10	-0.2298
	COG0053	Divalent metal cation (Fe/Co/Zn/Cd) transporter	Inorganic ion transport and metabolism	20	12	22	14	-0.2298
	COG2040	Homocysteine/selenocysteine methylase (S-methylmethionine-dependent)	Amino acid transport and metabolism	6	5	7	7	-0.233501
	COG2235	Arginine deiminase	Amino acid transport and metabolism	6	4	7	7	-0.233501
	COG3128	Predicted 2-oxoglutarate- and Fe(II)-dependent dioxygenase YbiX	General function prediction only	6	6	7	6	-0.233501
	COG4798	Predicted methyltransferase	General function prediction only	6	5	7	3	-0.233501
	COG4573	Tagatose-1,6-bisphosphate aldolase non-catalytic subunit AgaZ/GatZ	Carbohydrate transport and metabolism	6	6	7	6	-0.233501
	COG3719	Ribonuclease I	Translation, ribosomal structure and biogenesis	6	4	7	7	-0.233501
	COG1324	Uncharacterized protein involved in tolerance to divalent cations	Inorganic ion transport and metabolism	6	6	7	7	-0.233501
	COG1535	Isochorismate hydrolase	Secondary metabolites biosynthesis, transport and catabolism	6	6	7	7	-0.233501
	COG3636	DNA-binding prophage protein	Mobilome: prophages, transposons	6	6	7	6	-0.233501
	COG2085	Predicted dinucleotide-binding enzyme	General function prediction only	6	2	7	3	-0.233501
	COG4160	ABC-type arginine/histidine transport system, permease component	Amino acid transport and metabolism	19	5	21	8	-0.239323
	COG4215	ABC-type arginine transport system, permease component	Amino acid transport and metabolism	19	5	21	8	-0.239323
	COG0331	Malonyl CoA-acyl carrier protein transacylase	Lipid transport and metabolism	19	12	21	14	-0.239323
	COG0296	1,4-alpha-glucan branching enzyme	Carbohydrate transport and metabolism	18	9	20	11	-0.249487
	COG0450	Alkyl hydroperoxide reductase subunit AhpC (peroxiredoxin)	Defense mechanisms	18	12	20	13	-0.249487
	COG2234	Zn-dependent amino- or carboxypeptidase, M28 family	Posttranslational modification, protein turnover, chaperones	17	6	19	12	-0.260379
	COG1115	Na+/alanine symporter	Amino acid transport and metabolism	5	3	6	6	-0.26118
	COG1231	Monoamine oxidase	Amino acid transport and metabolism	5	2	6	4	-0.26118
	COG4261	Predicted acyltransferase, LPLAT superfamily	General function prediction only	5	5	6	4	-0.26118
	COG2152	Predicted glycosyl hydrolase, GH43/DUF377 family	Carbohydrate transport and metabolism	5	2	6	2	-0.26118
	COG1010	Precorrin-3B methylase	Coenzyme transport and metabolism	5	5	6	6	-0.26118
	COG2082	Precorrin isomerase	Coenzyme transport and metabolism	5	5	6	6	-0.26118
	COG2099	Precorrin-6x reductase	Coenzyme transport and metabolism	5	5	6	6	-0.26118
	COG2875	Precorrin-4 methylase	Coenzyme transport and metabolism	5	5	6	6	-0.26118
	COG3240	Phospholipase/lecithinase/hemolysin	Lipid transport and metabolism	5	4	6	5	-0.26118
	COG4706	Predicted 3-hydroxylacyl-ACP dehydratase, HotDog domain	Lipid transport and metabolism	5	5	6	4	-0.26118
	COG5631	Predicted transcription regulator, contains HTH domain, MarR family	Transcription	5	5	6	6	-0.26118
	COG4967	Tfp pilus assembly protein PilV	Cell motility	5	3	6	3	-0.26118
	COG3823	Glutamine cyclotransferase	Posttranslational modification, protein turnover, chaperones	5	5	6	5	-0.26118
	COG1226	Voltage-gated potassium channel Kch	Inorganic ion transport and metabolism	5	5	6	6	-0.26118
	COG3662	Uncharacterized conserved protein, DUF2236 family	Function unknown	5	3	6	6	-0.26118
	COG1297	Uncharacterized membrane protein, oligopeptide transporter (OPT) family	Function unknown	5	5	6	6	-0.26118
	COG4944	Uncharacterized protein	Function unknown	5	5	6	6	-0.26118
	COG1143	Formate hydrogenlyase subunit 6/NADH:ubiquinone oxidoreductase 23 kD subunit (chain I)	Energy production and conversion	16	12	18	12	-0.2721
	COG2252	Xanthine/uracil/vitamin C permease, AzgA family	Nucleotide transport and metabolism	15	7	17	8	-0.284776
	COG0149	Triosephosphate isomerase	Carbohydrate transport and metabolism	15	12	17	14	-0.284776
	COG0054	6,7-dimethyl-8-ribityllumazine synthase (Riboflavin synthase beta chain)	Coenzyme transport and metabolism	15	12	17	14	-0.284776
	COG3145	Alkylated DNA repair dioxygenase AlkB	Replication, recombination and repair	15	12	17	12	-0.284776
	COG0767	ABC-type transporter Mla maintaining outer membrane lipid asymmetry, permease component MlaE	Cell wall/membrane/envelope biogenesis	15	10	17	13	-0.284776
	COG4857	5-Methylthioribose kinase, methionine salvage pathway	Amino acid transport and metabolism	4	4	5	5	-0.296857
	COG3660	Mitochondrial fission protein ELM1	Cell cycle control, cell division, chromosome partitioning	4	4	5	4	-0.296857
	COG4677	Pectin methylesterase and related acyl-CoA thioesterases	Carbohydrate transport and metabolism	4	2	5	5	-0.296857
	COG3443	Periplasmic Zn/Cd-binding protein ZinT	Inorganic ion transport and metabolism	4	4	5	5	-0.296857
	COG3667	Uncharacterized protein involved in copper resistance	Inorganic ion transport and metabolism	4	4	5	4	-0.296857
	COG3296	Uncharacterized conserved protein, Tic20 family	Function unknown	4	4	5	4	-0.296857
	COG3332	Uncharacterized conserved protein, contains NRDE domain	Function unknown	4	4	5	4	-0.296857
	COG3813	Uncharacterized protein	Function unknown	4	4	5	5	-0.296857
	COG5654	Uncharacterized conserved protein, contains RES domain	Function unknown	4	3	5	4	-0.296857
	COG1108	ABC-type Mn2+/Zn2+ transport system, permease component	Inorganic ion transport and metabolism	14	6	16	9	-0.298557
	COG0653	Preprotein translocase subunit SecA (ATPase, RNA helicase)	Intracellular trafficking, secretion, and vesicular transport	14	12	16	14	-0.298557
	COG0337	3-dehydroquinate synthetase	Amino acid transport and metabolism	13	12	15	14	-0.313634
	COG1104	Cysteine sulfinate desulfinase/cysteine desulfurase or related enzyme	Amino acid transport and metabolism	13	10	15	11	-0.313634
	COG0540	Aspartate carbamoyltransferase, catalytic chain	Nucleotide transport and metabolism	13	12	15	14	-0.313634
	COG0603	7-cyano-7-deazaguanine synthase (queuosine biosynthesis)	Translation, ribosomal structure and biogenesis	13	12	15	14	-0.313634
	COG2256	Replication-associated recombination protein RarA (DNA-dependent ATPase)	Replication, recombination and repair	13	12	15	14	-0.313634
	COG0728	Peptidoglycan biosynthesis protein MviN/MurJ, putative lipid II flippase	Cell wall/membrane/envelope biogenesis	13	11	15	12	-0.313634
	COG0597	Lipoprotein signal peptidase	Cell wall/membrane/envelope biogenesis	13	12	15	14	-0.313634
	COG2156	K+-transporting ATPase, c chain	Inorganic ion transport and metabolism	13	12	15	14	-0.313634
	COG0656	Aldo/keto reductase, related to diketogulonate reductase	Secondary metabolites biosynthesis, transport and catabolism	26	10	29	12	-0.314377
	COG0106	Phosphoribosylformimino-5-aminoimidazole carboxamide ribonucleotide (ProFAR) isomerase	Amino acid transport and metabolism	12	12	14	14	-0.330244
	COG0107	Imidazole glycerol phosphate synthase subunit HisF	Amino acid transport and metabolism	12	12	14	14	-0.330244
	COG0131	Imidazoleglycerol phosphate dehydratase HisB	Amino acid transport and metabolism	12	12	14	14	-0.330244
	COG0159	Tryptophan synthase alpha chain	Amino acid transport and metabolism	12	12	14	14	-0.330244
	COG0263	Glutamate 5-kinase	Amino acid transport and metabolism	12	12	14	13	-0.330244
	COG2171	Tetrahydrodipicolinate N-succinyltransferase	Amino acid transport and metabolism	12	12	14	14	-0.330244
	COG2021	Homoserine acetyltransferase	Amino acid transport and metabolism	12	8	14	7	-0.330244
	COG0224	FoF1-type ATP synthase, gamma subunit	Energy production and conversion	12	12	14	13	-0.330244
	COG0567	2-oxoglutarate dehydrogenase complex, dehydrogenase (E1) component, and related enzymes	Energy production and conversion	12	12	14	14	-0.330244
	COG0712	FoF1-type ATP synthase, delta subunit	Energy production and conversion	12	12	14	14	-0.330244
	COG0536	GTPase involved in cell partioning and DNA repair	Cell cycle control, cell division, chromosome partitioning	12	12	14	14	-0.330244
	COG0026	Phosphoribosylaminoimidazole carboxylase (NCAIR synthetase)	Nucleotide transport and metabolism	12	12	14	14	-0.330244
	COG0041	Phosphoribosylcarboxyaminoimidazole (NCAIR) mutase	Nucleotide transport and metabolism	12	12	14	14	-0.330244
	COG0061	NAD kinase	Nucleotide transport and metabolism	12	12	14	14	-0.330244
	COG0105	Nucleoside diphosphate kinase	Nucleotide transport and metabolism	12	12	14	14	-0.330244
	COG0284	Orotidine-5'-phosphate decarboxylase	Nucleotide transport and metabolism	12	12	14	14	-0.330244
	COG0299	Folate-dependent phosphoribosylglycinamide formyltransferase PurN	Nucleotide transport and metabolism	12	12	14	14	-0.330244
	COG0126	3-phosphoglycerate kinase	Carbohydrate transport and metabolism	12	12	14	14	-0.330244
	COG0113	Delta-aminolevulinic acid dehydratase, porphobilinogen synthase	Coenzyme transport and metabolism	12	12	14	14	-0.330244
	COG0276	Protoheme ferro-lyase (ferrochelatase)	Coenzyme transport and metabolism	12	12	14	14	-0.330244
	COG0407	Uroporphyrinogen-III decarboxylase	Coenzyme transport and metabolism	12	12	14	14	-0.330244
	COG0669	Phosphopantetheine adenylyltransferase	Coenzyme transport and metabolism	12	12	14	14	-0.330244
	COG0575	CDP-diglyceride synthetase	Lipid transport and metabolism	12	12	14	14	-0.330244
	COG0743	1-deoxy-D-xylulose 5-phosphate reductoisomerase	Lipid transport and metabolism	12	12	14	14	-0.330244
	COG0013	Alanyl-tRNA synthetase	Translation, ribosomal structure and biogenesis	12	12	14	14	-0.330244
	COG0016	Phenylalanyl-tRNA synthetase alpha subunit	Translation, ribosomal structure and biogenesis	12	12	14	14	-0.330244
	COG0048	Ribosomal protein S12	Translation, ribosomal structure and biogenesis	12	12	14	14	-0.330244
	COG0049	Ribosomal protein S7	Translation, ribosomal structure and biogenesis	12	12	14	14	-0.330244
	COG0051	Ribosomal protein S10	Translation, ribosomal structure and biogenesis	12	12	14	14	-0.330244
	COG0052	Ribosomal protein S2	Translation, ribosomal structure and biogenesis	12	12	14	14	-0.330244
	COG0072	Phenylalanyl-tRNA synthetase beta subunit	Translation, ribosomal structure and biogenesis	12	12	14	14	-0.330244
	COG0080	Ribosomal protein L11	Translation, ribosomal structure and biogenesis	12	12	14	14	-0.330244
	COG0081	Ribosomal protein L1	Translation, ribosomal structure and biogenesis	12	12	14	14	-0.330244
	COG0087	Ribosomal protein L3	Translation, ribosomal structure and biogenesis	12	12	14	14	-0.330244
	COG0088	Ribosomal protein L4	Translation, ribosomal structure and biogenesis	12	12	14	14	-0.330244
	COG0089	Ribosomal protein L23	Translation, ribosomal structure and biogenesis	12	12	14	14	-0.330244
	COG0090	Ribosomal protein L2	Translation, ribosomal structure and biogenesis	12	12	14	14	-0.330244
	COG0091	Ribosomal protein L22	Translation, ribosomal structure and biogenesis	12	12	14	14	-0.330244
	COG0092	Ribosomal protein S3	Translation, ribosomal structure and biogenesis	12	12	14	14	-0.330244
[truncated: 1,555 more rows]
